# Supplementary material for: Catalytic, Regioselective 1,4‐Fluorodifunctionalization of Dienes
Source: Angew Chem Int Ed Engl. 2022 Dec 1;62(1):e202214906. doi: 10.1002/anie.202214906 (PMC10107283; doi:10.1002/anie.202214906)
Supplement: Supplementary file 2 — Supporting Information [file ANIE-62-0-s001.cif]

#==============================================================================

# 1. SUBMISSION DETAILS

data_global

_publ_contact_author
;
        Constantin G. Daniliuc
        Organisch-Chemisches Institut 
        Westf\"alische Wilhelm-Universit\"at M\"unster
        48149 M\"unster
        Germany
;
_publ_contact_author_phone        '049 251 83-36522'
_publ_contact_author_fax          '049 251 83-39772'
_publ_contact_author_email        'constantin.daniliuc@uni-muenster.de' 
_publ_requested_journal           '.'

#==============================================================================

# 3. TITLE AND AUTHOR LIST

_publ_section_title
;
Regioselective 1,4-Difunctionalization of Dienes enabled by Iodine(I)/(III)-
Catalysis
;

loop_
 _publ_author_name
 _publ_author_address
     'Yu, You-Jie'
;     Organisch-Chemisches Institut
      Westf\"alische Wilhelms-Universit\"at M\"unster
      Corrensstrasse 36
      48149 M\"unster
      Germany
;     
     'Schäfer, Michael'
;     Organisch-Chemisches Institut
      Westf\"alische Wilhelms-Universit\"at M\"unster
      Corrensstrasse 36
      48149 M\"unster
      Germany
;     
     'Daniliuc, Constantin G.'
;     Organisch-Chemisches Institut
      Westf\"alische Wilhelms-Universit\"at M\"unster
      Corrensstrasse 36
      48149 M\"unster
      Germany
;     
     'Gilmour, Ryan'
;     Organisch-Chemisches Institut
      Westf\"alische Wilhelms-Universit\"at M\"unster
      Corrensstrasse 36
      48149 M\"unster
      Germany
;     

#=============================================================================
#  cif data for "gil10343" (compound 2t)
#=============================================================================

data_gil10343_2t

_audit_creation_method                  'APEX4 v2021.4-0'
_chemical_name_systematic               ?
_chemical_name_common                   ?
_chemical_formula_moiety                ?
_chemical_formula_sum                   'C19 H12 F5 N O2'
_chemical_formula_iupac                 ?
_chemical_formula_weight                381.30

_chemical_melting_point                 ?

_space_group_crystal_system             monoclinic
_space_group_IT_number                  14
_space_group_name_H-M_alt               'P 1 21/c 1'
_space_group_name_Hall                  '-P 2ybc'
loop_
    _space_group_symop_operation_xyz
    'x, y, z'
    '-x, y+1/2, -z+1/2'
    '-x, -y, -z'
    'x, -y-1/2, z-1/2'

_cell_length_a                          17.4415(4)
_cell_length_b                          6.57700(10)
_cell_length_c                          15.9589(3)
_cell_angle_alpha                       90
_cell_angle_beta                        116.4470(10)
_cell_angle_gamma                       90
_cell_volume                            1639.10(6)
_cell_formula_units_Z                   4
_cell_measurement_reflns_used           9956
_cell_measurement_theta_min             2.8297
_cell_measurement_theta_max             66.5005
_cell_measurement_temperature           100.(2)

_exptl_crystal_description              prism
_exptl_crystal_colour                   colourless
_exptl_crystal_size_max                 0.240
_exptl_crystal_size_mid                 0.100
_exptl_crystal_size_min                 0.058
_exptl_crystal_density_diffrn           1.545
_exptl_crystal_density_meas             ?
_exptl_crystal_density_method           'not measured'
_exptl_crystal_F_000                    776

_exptl_absorpt_coefficient_mu           1.217
_exptl_absorpt_correction_type          Multi-Scan
_exptl_absorpt_process_details          
;
Krause, L., Herbst-Irmer, R., Sheldrick, G. M., Stalke, D. (2015).
"Comparison of silver and molybdenum microfocus X-ray sources for
single-crystal structure determination"
J. Appl. Cryst. 48, 3-10. doi:10.1107/S1600576714022985
;
_exptl_absorpt_correction_T_min         0.77
_exptl_absorpt_correction_T_max         0.93

_exptl_special_details                  
;
; 

_diffrn_ambient_temperature             100.(2)

_diffrn_source                          'Cu ImS'
_diffrn_source_type                     'micro focus tube'
_diffrn_source_power                    0.05
_diffrn_source_current                  1.0
_diffrn_source_voltage                  50

_diffrn_radiation_probe                 'single crystal'
_diffrn_radiation_type                  CuK\a
_diffrn_radiation_wavelength            1.54178
_diffrn_radiation_monochromator         'MX mirror'

_diffrn_measurement_device              'Bruker D8 Venture Photon III'
_diffrn_measurement_device_type         'single crystal diffractometer'
_diffrn_measurement_method              'phi/omega scans'

_diffrn_detector_area_resol_mean        7.3910

_diffrn_reflns_number                   44279
_diffrn_reflns_av_R_equivalents         0.0711
_diffrn_reflns_av_unetI/netI            0.0243
_diffrn_reflns_theta_min                2.83
_diffrn_reflns_theta_max                66.62
_diffrn_reflns_theta_full               66.62
_diffrn_measured_fraction_theta_max     0.997
_diffrn_measured_fraction_theta_full    0.997
_diffrn_reflns_limit_h_min              -20
_diffrn_reflns_limit_h_max              20
_diffrn_reflns_limit_k_min              -7
_diffrn_reflns_limit_k_max              7
_diffrn_reflns_limit_l_min              -18
_diffrn_reflns_limit_l_max              18

_refine_special_details                 
;

Reflections were merged by SHELXL according to the crystal
class for the calculation of statistics and refinement.

_reflns_Friedel_fraction is defined as the number of unique
Friedel pairs measured divided by the number that would be
possible theoretically, ignoring centric projections and
systematic absences.

Two substituents at C2 atom (fluirine atom and the CF3 group)
were found disordered over two positions. Several restraints (SADI,
SAME, ISOR and SIMU) were used in order to improve refinement stability.
;

_reflns_number_total                    2894
_reflns_number_gt                       2393
_reflns_threshold_expression            'I > 2\s(I)'
_reflns_Friedel_coverage                0.000
_reflns_Friedel_fraction_max            .
_reflns_Friedel_fraction_full           .

_refine_ls_structure_factor_coef        Fsqd
_refine_ls_matrix_type                  full
_refine_ls_R_factor_all                 0.0506
_refine_ls_R_factor_gt                  0.0393
_refine_ls_wR_factor_gt                 0.0925
_refine_ls_wR_factor_ref                0.1006
_refine_ls_goodness_of_fit_ref          1.030
_refine_ls_restrained_S_all             1.036
_refine_ls_number_reflns                2894
_refine_ls_number_parameters            284
_refine_ls_number_restraints            117
_refine_ls_number_constraints           ?
_refine_ls_hydrogen_treatment           constr
_refine_ls_weighting_scheme             calc
_refine_ls_weighting_details            
    'w=1/[\s^2^(Fo^2^)+(0.0433P)^2^+1.5282P] where P=(Fo^2^+2Fc^2^)/3'

_atom_sites_solution_hydrogens          geom
_atom_sites_solution_primary            direct
_atom_sites_solution_secondary          ?

_refine_ls_shift/su_max                 0.001
_refine_ls_shift/su_mean                0.000
_refine_diff_density_max                0.427
_refine_diff_density_min                -0.287
_refine_ls_extinction_method            none
_refine_ls_extinction_coef              ?

loop_
    _atom_type_symbol
    _atom_type_description
    _atom_type_scat_dispersion_real
    _atom_type_scat_dispersion_imag
    _atom_type_scat_source
    C C 0.0181 0.0091 'International Tables Vol C Tables 4.2.6.8 and 6.1.1.4'
    H H 0.0000 0.0000 'International Tables Vol C Tables 4.2.6.8 and 6.1.1.4'
    F F 0.0727 0.0534 'International Tables Vol C Tables 4.2.6.8 and 6.1.1.4'
    N N 0.0311 0.0180 'International Tables Vol C Tables 4.2.6.8 and 6.1.1.4'
    O O 0.0492 0.0322 'International Tables Vol C Tables 4.2.6.8 and 6.1.1.4'

_computing_data_collection              'Bruker APEX4 v2021.4-0 Photon III'
_computing_cell_refinement              'SAINT V8.40B (Bruker AXS LLC, 2019)'
_computing_data_reduction               'SAINT V8.40B (Bruker AXS LLC, 2019)'
_computing_structure_solution           'SHELXT 2018/2 (Sheldrick, 2018)'
_computing_structure_refinement         'SHELXL-2018/3 (Sheldrick, 2018)'
_computing_molecular_graphics           'shelXle (C.B. Huebschle, rev 1242)'
_computing_publication_material         'SHELXT 2018/2 (Sheldrick, 2018)'

loop_
    _atom_site_type_symbol
    _atom_site_label
    _atom_site_fract_x
    _atom_site_fract_y
    _atom_site_fract_z
    _atom_site_U_iso_or_equiv
    _atom_site_adp_type
    _atom_site_calc_flag
    _atom_site_refinement_flags_adp
    _atom_site_refinement_flags_occupancy
    _atom_site_refinement_flags_posn
    _atom_site_occupancy
    _atom_site_disorder_assembly
    _atom_site_disorder_group
    N N1 0.59809(9) 0.6925(2) 0.46222(10) 0.0178(3) Uani d . . . 1.000000 . .
    O O1 0.67643(8) 0.6645(2) 0.37681(9) 0.0237(3) Uani d . . . 1.000000 . .
    O O2 0.48393(8) 0.7316(2) 0.49920(9) 0.0230(3) Uani d . . . 1.000000 . .
    C C1 0.88498(12) 0.7037(3) 0.82594(14) 0.0241(4) Uani d U . D 1.000000 . .
    F F1 0.93855(7) 0.5404(2) 0.83212(8) 0.0276(3) Uani d U P D 0.966(2) A 1
    C C2 0.94248(13) 0.8888(4) 0.83914(14) 0.0275(5) Uani d U P D 0.966(2) A 1
    F F2 0.90054(9) 1.0623(2) 0.83796(10) 0.0432(4) Uani d U P D 0.966(2) A 1
    F F3 0.96797(9) 0.9036(3) 0.77274(9) 0.0494(5) Uani d U P D 0.966(2) A 1
    F F4 1.01258(9) 0.8836(3) 0.92135(9) 0.0322(4) Uani d U P D 0.966(2) A 1
    F F1A 0.9616(15) 0.675(5) 0.806(2) 0.0276(3) Uani d U P D 0.034(2) A 2
    C C2A 0.9131(18) 0.933(3) 0.846(2) 0.044(10) Uani d U P D 0.034(2) A 2
    F F2A 0.929(2) 1.022(5) 0.780(2) 0.042(11) Uani d U P D 0.034(2) A 2
    F F3A 0.8539(17) 1.003(4) 0.870(2) 0.025(8) Uani d U P D 0.034(2) A 2
    F F4A 0.990(2) 0.949(7) 0.920(3) 0.050(15) Uani d U P D 0.034(2) A 2
    C C3 0.85894(12) 0.6862(3) 0.90310(13) 0.0224(4) Uani d . . . 1.000000 . .
    H H3 0.824547 0.791819 0.909054 0.027000 Uiso calc U . R 1.000000 . .
    C C4 0.88007(12) 0.5357(3) 0.96318(13) 0.0246(4) Uani d . . . 1.000000 . .
    H H4 0.914303 0.428847 0.957876 0.030000 Uiso calc U . R 1.000000 . .
    C C5 0.85305(13) 0.5244(3) 1.03907(14) 0.0269(5) Uani d . . . 1.000000 . .
    H H5A 0.904039 0.530529 1.100661 0.032000 Uiso calc U . R 1.000000 . .
    H H5B 0.815797 0.641742 1.034453 0.032000 Uiso calc U . R 1.000000 . .
    F F5 0.80860(9) 0.3433(2) 1.03180(10) 0.0472(4) Uani d U . . 1.000000 . .
    C C11 0.80796(12) 0.7012(3) 0.72932(13) 0.0225(4) Uani d . . . 1.000000 .
     .
    C C12 0.74315(12) 0.8462(3) 0.70562(14) 0.0248(4) Uani d . . . 1.000000 .
     .
    H H12 0.746340 0.945930 0.750131 0.030000 Uiso calc U . R 1.000000 . .
    C C13 0.67391(12) 0.8452(3) 0.61704(13) 0.0222(4) Uani d . . . 1.000000 .
     .
    H H13 0.630917 0.946985 0.600083 0.027000 Uiso calc U . R 1.000000 . .
    C C14 0.66815(11) 0.6946(3) 0.55371(13) 0.0189(4) Uani d . . . 1.000000 .
     .
    C C15 0.73123(12) 0.5468(3) 0.57802(14) 0.0230(4) Uani d . . . 1.000000 .
     .
    H H15 0.726206 0.441909 0.534940 0.028000 Uiso calc U . R 1.000000 . .
    C C16 0.80158(12) 0.5522(3) 0.66525(14) 0.0236(4) Uani d . . . 1.000000 .
     .
    H H16 0.845565 0.453326 0.681088 0.028000 Uiso calc U . R 1.000000 . .
    C C21 0.60830(12) 0.6765(3) 0.37917(13) 0.0180(4) Uani d . . . 1.000000 .
     .
    C C22 0.52075(12) 0.6777(3) 0.30114(13) 0.0177(4) Uani d . . . 1.000000 .
     .
    C C23 0.49422(12) 0.6733(3) 0.20574(13) 0.0200(4) Uani d . . . 1.000000 .
     .
    H H23 0.534238 0.671039 0.180396 0.024000 Uiso calc U . R 1.000000 . .
    C C24 0.40634(13) 0.6725(3) 0.14823(13) 0.0226(4) Uani d . . . 1.000000 .
     .
    H H24 0.385826 0.669095 0.082224 0.027000 Uiso calc U . R 1.000000 . .
    C C25 0.34774(12) 0.6766(3) 0.18600(14) 0.0239(4) Uani d . . . 1.000000 .
     .
    H H25 0.288118 0.673712 0.145220 0.029000 Uiso calc U . R 1.000000 . .
    C C26 0.37528(12) 0.6849(3) 0.28234(13) 0.0213(4) Uani d . . . 1.000000 .
     .
    H H26 0.335670 0.688507 0.308216 0.026000 Uiso calc U . R 1.000000 . .
    C C27 0.46267(11) 0.6877(3) 0.33876(13) 0.0178(4) Uani d . . . 1.000000 .
     .
    C C28 0.51106(11) 0.7056(3) 0.44194(13) 0.0181(4) Uani d . . . 1.000000 .
     .

loop_
    _atom_site_aniso_label
    _atom_site_aniso_U_11
    _atom_site_aniso_U_22
    _atom_site_aniso_U_33
    _atom_site_aniso_U_12
    _atom_site_aniso_U_13
    _atom_site_aniso_U_23
    N1 0.0158(7) 0.0224(9) 0.0167(8) -0.0007(6) 0.0086(6) -0.0007(6)
    O1 0.0207(7) 0.0278(8) 0.0270(7) -0.0008(6) 0.0146(6) -0.0006(6)
    O2 0.0220(7) 0.0298(8) 0.0207(7) -0.0001(6) 0.0127(6) -0.0009(6)
    C1 0.0191(9) 0.0290(11) 0.0239(10) 0.0026(8) 0.0092(8) 0.0013(8)
    F1 0.0197(6) 0.0401(8) 0.0241(6) 0.0107(5) 0.0108(5) 0.0024(5)
    C2 0.0223(11) 0.0380(13) 0.0203(10) -0.0035(9) 0.0077(9) 0.0034(9)
    F2 0.0364(8) 0.0301(8) 0.0481(9) -0.0069(6) 0.0054(7) 0.0063(6)
    F3 0.0353(8) 0.0852(13) 0.0276(7) -0.0237(8) 0.0140(6) 0.0087(7)
    F4 0.0206(7) 0.0450(10) 0.0235(7) -0.0063(7) 0.0031(5) 0.0012(6)
    F1A 0.0197(6) 0.0401(8) 0.0241(6) 0.0107(5) 0.0108(5) 0.0024(5)
    C2A 0.043(11) 0.045(11) 0.042(11) 0.001(6) 0.017(6) 0.000(6)
    F2A 0.047(14) 0.041(15) 0.041(14) 0.004(11) 0.021(11) 0.007(10)
    F3A 0.018(12) 0.028(12) 0.024(12) 0.007(9) 0.004(9) -0.007(9)
    F4A 0.041(18) 0.052(18) 0.049(17) 0.005(11) 0.013(11) -0.001(11)
    C3 0.0165(9) 0.0301(11) 0.0196(9) -0.0003(8) 0.0073(8) -0.0014(8)
    C4 0.0196(9) 0.0300(11) 0.0234(10) -0.0005(8) 0.0089(8) -0.0010(8)
    C5 0.0228(10) 0.0344(12) 0.0228(10) -0.0017(9) 0.0096(8) 0.0028(9)
    F5 0.0501(8) 0.0540(9) 0.0400(8) -0.0198(7) 0.0221(7) 0.0057(7)
    C11 0.0172(9) 0.0301(11) 0.0209(10) -0.0012(8) 0.0090(8) 0.0044(8)
    C12 0.0231(10) 0.0319(12) 0.0199(10) -0.0022(9) 0.0100(8) -0.0040(8)
    C13 0.0195(9) 0.0272(11) 0.0216(10) 0.0011(8) 0.0109(8) -0.0006(8)
    C14 0.0151(9) 0.0248(10) 0.0173(9) -0.0020(8) 0.0077(7) 0.0014(7)
    C15 0.0215(10) 0.0235(11) 0.0251(10) -0.0006(8) 0.0113(8) 0.0000(8)
    C16 0.0200(10) 0.0259(11) 0.0257(10) 0.0019(8) 0.0107(8) 0.0035(8)
    C21 0.0222(9) 0.0137(9) 0.0215(9) -0.0004(7) 0.0129(8) 0.0000(7)
    C22 0.0219(9) 0.0126(9) 0.0202(9) -0.0003(7) 0.0109(8) 0.0004(7)
    C23 0.0269(10) 0.0154(10) 0.0204(9) -0.0003(8) 0.0130(8) 0.0003(7)
    C24 0.0316(11) 0.0162(10) 0.0187(9) 0.0007(8) 0.0098(8) 0.0007(7)
    C25 0.0211(10) 0.0227(11) 0.0232(10) -0.0021(8) 0.0055(8) 0.0001(8)
    C26 0.0201(9) 0.0209(10) 0.0231(10) -0.0020(8) 0.0099(8) 0.0002(8)
    C27 0.0201(9) 0.0151(9) 0.0198(9) -0.0004(7) 0.0103(8) 0.0006(7)
    C28 0.0190(9) 0.0157(10) 0.0219(9) -0.0017(7) 0.0112(8) 0.0006(7)

_geom_special_details                   
;

All esds (except the esd in the dihedral angle between two l.s. planes)
are estimated using the full covariance matrix.  The cell esds are taken
into account individually in the estimation of esds in distances, angles
and torsion angles; correlations between esds in cell parameters are only
used when they are defined by crystal symmetry.  An approximate (isotropic)
treatment of cell esds is used for estimating esds involving l.s. planes.
;

loop_
    _geom_bond_atom_site_label_1
    _geom_bond_atom_site_label_2
    _geom_bond_site_symmetry_2
    _geom_bond_distance
    _geom_bond_publ_flag
    N1 C28 . 1.407(2) ?
    N1 C21 . 1.418(2) ?
    N1 C14 . 1.427(2) ?
    O1 C21 . 1.208(2) ?
    O2 C28 . 1.214(2) ?
    C1 F1 . 1.398(2) ?
    C1 C3 . 1.495(3) ?
    C1 F1A . 1.517(17) ?
    C1 C11 . 1.529(3) ?
    C1 C2 . 1.531(3) ?
    C1 C2A . 1.572(19) ?
    C2 F3 . 1.323(2) ?
    C2 F4 . 1.337(2) ?
    C2 F2 . 1.351(3) ?
    C2A F3A . 1.338(15) ?
    C2A F2A . 1.343(15) ?
    C2A F4A . 1.346(15) ?
    C3 C4 . 1.311(3) ?
    C3 H3 . 0.950000 ?
    C4 C5 . 1.484(3) ?
    C4 H4 . 0.950000 ?
    C5 F5 . 1.397(2) ?
    C5 H5A . 0.990000 ?
    C5 H5B . 0.990000 ?
    C11 C16 . 1.384(3) ?
    C11 C12 . 1.396(3) ?
    C12 C13 . 1.391(3) ?
    C12 H12 . 0.950000 ?
    C13 C14 . 1.386(3) ?
    C13 H13 . 0.950000 ?
    C14 C15 . 1.388(3) ?
    C15 C16 . 1.387(3) ?
    C15 H15 . 0.950000 ?
    C16 H16 . 0.950000 ?
    C21 C22 . 1.479(3) ?
    C22 C23 . 1.380(3) ?
    C22 C27 . 1.390(2) ?
    C23 C24 . 1.392(3) ?
    C23 H23 . 0.950000 ?
    C24 C25 . 1.399(3) ?
    C24 H24 . 0.950000 ?
    C25 C26 . 1.393(3) ?
    C25 H25 . 0.950000 ?
    C26 C27 . 1.383(3) ?
    C26 H26 . 0.950000 ?
    C27 C28 . 1.483(3) ?

loop_
    _geom_angle_atom_site_label_1
    _geom_angle_atom_site_label_2
    _geom_angle_atom_site_label_3
    _geom_angle_site_symmetry_1
    _geom_angle_site_symmetry_3
    _geom_angle
    _geom_angle_publ_flag
    C28 N1 C21 . . 111.19(15) ?
    C28 N1 C14 . . 125.42(15) ?
    C21 N1 C14 . . 123.39(15) ?
    F1 C1 C3 . . 108.74(16) ?
    C3 C1 F1A . . 141.5(13) ?
    F1 C1 C11 . . 108.79(16) ?
    C3 C1 C11 . . 112.15(15) ?
    F1A C1 C11 . . 104.3(12) ?
    F1 C1 C2 . . 103.01(15) ?
    C3 C1 C2 . . 111.64(17) ?
    C11 C1 C2 . . 112.03(17) ?
    C3 C1 C2A . . 95.1(10) ?
    F1A C1 C2A . . 86.4(14) ?
    C11 C1 C2A . . 105.6(12) ?
    F3 C2 F4 . . 107.53(17) ?
    F3 C2 F2 . . 107.46(18) ?
    F4 C2 F2 . . 106.76(18) ?
    F3 C2 C1 . . 112.42(18) ?
    F4 C2 C1 . . 111.79(17) ?
    F2 C2 C1 . . 110.62(17) ?
    F3A C2A F2A . . 122.(3) ?
    F3A C2A F4A . . 108.(2) ?
    F2A C2A F4A . . 100.(2) ?
    F3A C2A C1 . . 100.3(17) ?
    F2A C2A C1 . . 115.(2) ?
    F4A C2A C1 . . 111.(2) ?
    C4 C3 C1 . . 124.82(19) ?
    C4 C3 H3 . . 117.600000 ?
    C1 C3 H3 . . 117.600000 ?
    C3 C4 C5 . . 123.11(19) ?
    C3 C4 H4 . . 118.400000 ?
    C5 C4 H4 . . 118.400000 ?
    F5 C5 C4 . . 109.92(17) ?
    F5 C5 H5A . . 109.700000 ?
    C4 C5 H5A . . 109.700000 ?
    F5 C5 H5B . . 109.700000 ?
    C4 C5 H5B . . 109.700000 ?
    H5A C5 H5B . . 108.200000 ?
    C16 C11 C12 . . 119.63(18) ?
    C16 C11 C1 . . 119.88(17) ?
    C12 C11 C1 . . 120.49(18) ?
    C13 C12 C11 . . 120.24(19) ?
    C13 C12 H12 . . 119.900000 ?
    C11 C12 H12 . . 119.900000 ?
    C14 C13 C12 . . 119.49(18) ?
    C14 C13 H13 . . 120.300000 ?
    C12 C13 H13 . . 120.300000 ?
    C13 C14 C15 . . 120.38(17) ?
    C13 C14 N1 . . 120.26(17) ?
    C15 C14 N1 . . 119.35(17) ?
    C16 C15 C14 . . 119.97(19) ?
    C16 C15 H15 . . 120.000000 ?
    C14 C15 H15 . . 120.000000 ?
    C11 C16 C15 . . 120.24(18) ?
    C11 C16 H16 . . 119.900000 ?
    C15 C16 H16 . . 119.900000 ?
    O1 C21 N1 . . 124.67(17) ?
    O1 C21 C22 . . 129.43(17) ?
    N1 C21 C22 . . 105.91(15) ?
    C23 C22 C27 . . 121.77(17) ?
    C23 C22 C21 . . 129.90(17) ?
    C27 C22 C21 . . 108.32(16) ?
    C22 C23 C24 . . 117.19(17) ?
    C22 C23 H23 . . 121.400000 ?
    C24 C23 H23 . . 121.400000 ?
    C23 C24 C25 . . 121.12(18) ?
    C23 C24 H24 . . 119.400000 ?
    C25 C24 H24 . . 119.400000 ?
    C26 C25 C24 . . 121.16(18) ?
    C26 C25 H25 . . 119.400000 ?
    C24 C25 H25 . . 119.400000 ?
    C27 C26 C25 . . 117.23(18) ?
    C27 C26 H26 . . 121.400000 ?
    C25 C26 H26 . . 121.400000 ?
    C26 C27 C22 . . 121.47(17) ?
    C26 C27 C28 . . 129.88(17) ?
    C22 C27 C28 . . 108.63(16) ?
    O2 C28 N1 . . 125.31(17) ?
    O2 C28 C27 . . 128.84(17) ?
    N1 C28 C27 . . 105.82(15) ?

loop_
    _geom_torsion_atom_site_label_1
    _geom_torsion_atom_site_label_2
    _geom_torsion_atom_site_label_3
    _geom_torsion_atom_site_label_4
    _geom_torsion_site_symmetry_1
    _geom_torsion_site_symmetry_2
    _geom_torsion_site_symmetry_3
    _geom_torsion_site_symmetry_4
    _geom_torsion
    _geom_torsion_publ_flag
    F1 C1 C2 F3 . . . . 61.8(2) ?
    C3 C1 C2 F3 . . . . 178.33(17) ?
    C11 C1 C2 F3 . . . . -54.9(2) ?
    F1 C1 C2 F4 . . . . -59.2(2) ?
    C3 C1 C2 F4 . . . . 57.3(2) ?
    C11 C1 C2 F4 . . . . -175.98(17) ?
    F1 C1 C2 F2 . . . . -178.05(15) ?
    C3 C1 C2 F2 . . . . -61.5(2) ?
    C11 C1 C2 F2 . . . . 65.2(2) ?
    C3 C1 C2A F3A . . . . -36.7(19) ?
    F1A C1 C2A F3A . . . . -178.(2) ?
    C11 C1 C2A F3A . . . . 78.1(19) ?
    C3 C1 C2A F2A . . . . -170.(2) ?
    F1A C1 C2A F2A . . . . 49.(3) ?
    C11 C1 C2A F2A . . . . -55.(2) ?
    C3 C1 C2A F4A . . . . 78.(2) ?
    F1A C1 C2A F4A . . . . -64.(3) ?
    C11 C1 C2A F4A . . . . -168.(2) ?
    F1 C1 C3 C4 . . . . -3.1(3) ?
    F1A C1 C3 C4 . . . . -43.(2) ?
    C11 C1 C3 C4 . . . . 117.3(2) ?
    C2 C1 C3 C4 . . . . -116.1(2) ?
    C2A C1 C3 C4 . . . . -133.6(11) ?
    C1 C3 C4 C5 . . . . 179.80(18) ?
    C3 C4 C5 F5 . . . . 123.2(2) ?
    F1 C1 C11 C16 . . . . -0.5(2) ?
    C3 C1 C11 C16 . . . . -120.9(2) ?
    F1A C1 C11 C16 . . . . 46.5(13) ?
    C2 C1 C11 C16 . . . . 112.7(2) ?
    C2A C1 C11 C16 . . . . 136.7(9) ?
    F1 C1 C11 C12 . . . . 178.44(16) ?
    C3 C1 C11 C12 . . . . 58.1(3) ?
    F1A C1 C11 C12 . . . . -134.5(13) ?
    C2 C1 C11 C12 . . . . -68.3(2) ?
    C2A C1 C11 C12 . . . . -44.3(9) ?
    C16 C11 C12 C13 . . . . -2.1(3) ?
    C1 C11 C12 C13 . . . . 178.91(18) ?
    C11 C12 C13 C14 . . . . 2.4(3) ?
    C12 C13 C14 C15 . . . . -0.5(3) ?
    C12 C13 C14 N1 . . . . -179.34(17) ?
    C28 N1 C14 C13 . . . . -50.5(3) ?
    C21 N1 C14 C13 . . . . 129.50(19) ?
    C28 N1 C14 C15 . . . . 130.67(19) ?
    C21 N1 C14 C15 . . . . -49.3(3) ?
    C13 C14 C15 C16 . . . . -1.6(3) ?
    N1 C14 C15 C16 . . . . 177.20(17) ?
    C12 C11 C16 C15 . . . . -0.1(3) ?
    C1 C11 C16 C15 . . . . 178.93(18) ?
    C14 C15 C16 C11 . . . . 1.9(3) ?
    C28 N1 C21 O1 . . . . 179.51(18) ?
    C14 N1 C21 O1 . . . . -0.5(3) ?
    C28 N1 C21 C22 . . . . -0.6(2) ?
    C14 N1 C21 C22 . . . . 179.39(16) ?
    O1 C21 C22 C23 . . . . -2.8(3) ?
    N1 C21 C22 C23 . . . . 177.27(19) ?
    O1 C21 C22 C27 . . . . 178.15(19) ?
    N1 C21 C22 C27 . . . . -1.7(2) ?
    C27 C22 C23 C24 . . . . -2.1(3) ?
    C21 C22 C23 C24 . . . . 178.98(18) ?
    C22 C23 C24 C25 . . . . 0.2(3) ?
    C23 C24 C25 C26 . . . . 1.0(3) ?
    C24 C25 C26 C27 . . . . -0.4(3) ?
    C25 C26 C27 C22 . . . . -1.5(3) ?
    C25 C26 C27 C28 . . . . 176.85(19) ?
    C23 C22 C27 C26 . . . . 2.9(3) ?
    C21 C22 C27 C26 . . . . -178.02(17) ?
    C23 C22 C27 C28 . . . . -175.82(17) ?
    C21 C22 C27 C28 . . . . 3.3(2) ?
    C21 N1 C28 O2 . . . . -175.75(18) ?
    C14 N1 C28 O2 . . . . 4.3(3) ?
    C21 N1 C28 C27 . . . . 2.5(2) ?
    C14 N1 C28 C27 . . . . -177.47(17) ?
    C26 C27 C28 O2 . . . . -4.0(3) ?
    C22 C27 C28 O2 . . . . 174.60(19) ?
    C26 C27 C28 N1 . . . . 177.85(19) ?
    C22 C27 C28 N1 . . . . -3.6(2) ?

_shelx_res_file                         
;

TITL gil10343.res in P2(1)/c
    gil10343.res
    created by SHELXL-2018/3 at 11:12:52 on 18-May-2022
CELL  1.54178  17.4415   6.5770  15.9589   90.000  116.447   90.000
ZERR    4.000   0.0004   0.0001   0.0003    0.000    0.001    0.000
LATT 1
SYMM -X, 1/2+Y, 1/2-Z
SFAC C  H  F  N  O
UNIT 76  48  20  4  8
LIST 4
REM Old TITL cu_gil10343_0ma in P2(1)/c
REM SHELXT solution in P2(1)/c: R1 0.129, Rweak 0.004, Alpha 0.025
REM <I/s>   0.393 for  277 systematic absences,  Orientation as input
REM Formula found by SHELXT:  C19 F4 N O3
SIZE 0.058 0.10 0.24
TEMP -173.150
ACTA
CONF

L.S. 30
BOND $H
FMAP 2
PLAN 10

OMIT  -8   6  12

HTAB

WGHT    0.043300    1.528200
FVAR       0.55708   0.96608
N1    4    0.598086    0.692493    0.462221    11.00000    0.01582    0.02242 =
         0.01672   -0.00071    0.00860   -0.00066
O1    5    0.676434    0.664451    0.376814    11.00000    0.02075    0.02785 =
         0.02700   -0.00060    0.01463   -0.00080
O2    5    0.483932    0.731625    0.499196    11.00000    0.02205    0.02980 =
         0.02071   -0.00088    0.01269   -0.00007
SIMU 0.02 0.04 0.9 C1 > F4A
SAME C1 F1A C2A F2A F3A F4A
SADI C1 C2
SADI c1 f1
SADI c2 f2 c2 f3 c2 f4
SADI f2 f3 f2 f4 f3 f4
ISOR 0.006 C1 > F4A
EADP F1 F1A

C1    1    0.884985    0.703727    0.825937    11.00000    0.01907    0.02897 =
         0.02389    0.00126    0.00918    0.00257
PART 1 21
F1    3    0.938547    0.540420    0.832117    21.00000    0.01973    0.04012 =
         0.02411    0.00237    0.01080    0.01070
C2    1    0.942479    0.888834    0.839141    21.00000    0.02226    0.03799 =
         0.02034    0.00338    0.00774   -0.00352
F2    3    0.900543    1.062252    0.837964    21.00000    0.03638    0.03011 =
         0.04815    0.00630    0.00541   -0.00692
F3    3    0.967967    0.903614    0.772739    21.00000    0.03531    0.08517 =
         0.02764    0.00868    0.01396   -0.02371
F4    3    1.012582    0.883585    0.921347    21.00000    0.02059    0.04497 =
         0.02350    0.00124    0.00311   -0.00625
PART 2 -21
F1A   3    0.961592    0.674792    0.806019   -21.00000    0.01973    0.04012 =
         0.02411    0.00237    0.01080    0.01070
C2A   1    0.913102    0.932719    0.845819   -21.00000    0.04255    0.04529 =
         0.04241   -0.00023    0.01725    0.00065
F2A   3    0.929339    1.022431    0.779790   -21.00000    0.04683    0.04143 =
         0.04117    0.00749    0.02142    0.00404
F3A   3    0.853933    1.003343    0.870235   -21.00000    0.01815    0.02760 =
         0.02433   -0.00741    0.00416    0.00652
F4A   3    0.990392    0.948822    0.920136   -21.00000    0.04109    0.05227 =
         0.04892   -0.00059    0.01280    0.00549
PART 0

C3    1    0.858943    0.686178    0.903096    11.00000    0.01654    0.03008 =
         0.01957   -0.00137    0.00726   -0.00034
AFIX  43
H3    2    0.824547    0.791819    0.909054    11.00000   -1.20000
AFIX   0
C4    1    0.880073    0.535705    0.963178    11.00000    0.01965    0.02998 =
         0.02338   -0.00103    0.00888   -0.00049
AFIX  43
H4    2    0.914303    0.428847    0.957876    11.00000   -1.20000
AFIX   0

C5    1    0.853045    0.524437    1.039069    11.00000    0.02283    0.03436 =
         0.02279    0.00284    0.00962   -0.00173
AFIX  23
H5A   2    0.904039    0.530529    1.100661    11.00000   -1.20000
H5B   2    0.815797    0.641742    1.034453    11.00000   -1.20000
AFIX   0
ISOR 0.005 F5
F5    3    0.808605    0.343327    1.031798    11.00000    0.05006    0.05400 =
         0.03998    0.00572    0.02212   -0.01982

C11   1    0.807955    0.701162    0.729324    11.00000    0.01719    0.03006 =
         0.02089    0.00436    0.00903   -0.00119
C12   1    0.743147    0.846224    0.705619    11.00000    0.02308    0.03190 =
         0.01995   -0.00403    0.01002   -0.00216
AFIX  43
H12   2    0.746340    0.945930    0.750131    11.00000   -1.20000
AFIX   0
C13   1    0.673910    0.845248    0.617036    11.00000    0.01955    0.02724 =
         0.02157   -0.00055    0.01086    0.00114
AFIX  43
H13   2    0.630917    0.946985    0.600083    11.00000   -1.20000
AFIX   0
C14   1    0.668155    0.694644    0.553707    11.00000    0.01515    0.02484 =
         0.01733    0.00137    0.00770   -0.00195
C15   1    0.731227    0.546777    0.578024    11.00000    0.02150    0.02349 =
         0.02512    0.00003    0.01130   -0.00058
AFIX  43
H15   2    0.726206    0.441909    0.534940    11.00000   -1.20000
AFIX   0
C16   1    0.801582    0.552195    0.665248    11.00000    0.01997    0.02591 =
         0.02565    0.00354    0.01071    0.00194
AFIX  43
H16   2    0.845565    0.453326    0.681088    11.00000   -1.20000
AFIX   0
C21   1    0.608302    0.676504    0.379166    11.00000    0.02217    0.01367 =
         0.02153    0.00000    0.01290   -0.00043
C22   1    0.520747    0.677658    0.301144    11.00000    0.02188    0.01258 =
         0.02022    0.00042    0.01092   -0.00027
C23   1    0.494221    0.673344    0.205744    11.00000    0.02691    0.01536 =
         0.02036    0.00031    0.01301   -0.00034
AFIX  43
H23   2    0.534238    0.671039    0.180396    11.00000   -1.20000
AFIX   0
C24   1    0.406344    0.672514    0.148233    11.00000    0.03156    0.01615 =
         0.01870    0.00071    0.00983    0.00073
AFIX  43
H24   2    0.385826    0.669095    0.082224    11.00000   -1.20000
AFIX   0
C25   1    0.347740    0.676629    0.186003    11.00000    0.02106    0.02271 =
         0.02320    0.00007    0.00549   -0.00211
AFIX  43
H25   2    0.288118    0.673712    0.145220    11.00000   -1.20000
AFIX   0
C26   1    0.375281    0.684927    0.282340    11.00000    0.02007    0.02092 =
         0.02310    0.00024    0.00992   -0.00197
AFIX  43
H26   2    0.335670    0.688507    0.308216    11.00000   -1.20000
AFIX   0
C27   1    0.462672    0.687737    0.338760    11.00000    0.02010    0.01510 =
         0.01978    0.00056    0.01034   -0.00040
C28   1    0.511056    0.705596    0.441942    11.00000    0.01902    0.01572 =
         0.02185    0.00058    0.01115   -0.00171
HKLF 4


REM  gil10343.res in P2(1)/c
REM wR2 = 0.100602, GooF = S = 1.02996, Restrained GooF = 1.03594 for all data
REM R1 = 0.039346 for 2393 Fo > 4sig(Fo) and 0.050578 for all 2894 data
REM 284 parameters refined using 117 restraints

END

WGHT      0.0433      1.5284

REM Instructions for potential hydrogen bonds
EQIV $1 x, -y+3/2, z+1/2
HTAB C3 O1_$1
EQIV $2 -x+2, -y+1, -z+2
HTAB C5 F1_$2
HTAB C5 F3_$1
HTAB C5 F1A_$2
EQIV $3 x, -y+1/2, z-1/2
HTAB C15 F5_$3

REM Highest difference peak  0.427,  deepest hole -0.287,  1-sigma level  0.049
Q1    1   0.8464  0.3094  0.9920  11.00000  0.05    0.43
Q2    1   0.4907  0.7116  0.3150  11.00000  0.05    0.21
Q3    1   0.8696  0.8298  0.8414  11.00000  0.05    0.21
Q4    1   0.5572  0.6905  0.3331  11.00000  0.05    0.19
Q5    1   0.9099  0.7997  0.8301  11.00000  0.05    0.19
Q6    1   0.8436  0.6788  0.7751  11.00000  0.05    0.19
Q7    1   0.9592  1.0681  0.8017  11.00000  0.05    0.18
Q8    1   0.7872  0.8039  0.7319  11.00000  0.05    0.18
Q9    1   0.5115  0.6770  0.2603  11.00000  0.05    0.17
Q10   1   0.8519  0.6599  0.9721  11.00000  0.05    0.17
;
_shelx_res_checksum                     83358

_shelx_hkl_file                         
;
   0   0  -1    0.60    0.60
   0   0  -1    0.70    1.00
   0   0  -1    0.10    0.70
   0   0   1    0.60    0.50
   0   0   1    0.30    0.60
   0   0   1    0.90    0.60
   0   0   1    0.10    0.90
   0   0  -1    0.80    0.60
   0   0   2  148.09    7.10
   0   0   2  135.89    7.60
   0   0   2  140.09    7.00
   0   0   2  133.79    6.60
   0   0  -2  132.49    6.80
   0   0  -2  136.19    7.60
   0   0  -2  149.49    7.00
   0   0  -3   -0.40    2.20
   0   0   3   -0.60    3.20
   0   0   3   -1.60    2.00
   0   0   3    0.50    2.00
   0   0  -3    1.60    2.10
   0   0   3    1.60    1.90
   0   0   4  117.39    6.70
   0   0   4  111.49    7.30
   0   0  -4  110.89    7.00
   0   0  -4   99.79    7.50
   0   0  -4  105.39    7.60
   0   0  -4  122.49    7.40
   0   0   4  114.79    8.70
   0   0   4  112.69    7.30
   0   0   5   -3.00    2.30
   0   0   5    7.50    4.40
   0   0   5   -0.40    3.00
   0   0  -5   -0.40    2.50
   0   0  -5   -2.30    1.80
   0   0  -5   -2.60    2.90
   0   0  -5    1.90    2.80
   0   0  -5   -2.90    2.30
   0   0  -6  989.00   45.00
   0   0  -6 1013.70   46.20
   0   0  -6  911.81   45.90
   0   0   6 1088.29   45.00
   0   0   6 1096.89   46.60
   0   0   6 1103.69   48.10
   0   0  -6 1091.09   46.00
   0   0  -6  980.50   44.90
   0   0   7    4.40    3.00
   0   0  -7    0.00    3.10
   0   0  -7    2.10    2.90
   0   0  -7   -1.30    2.80
   0   0   7    1.10    3.60
   0   0  -7   -2.70    3.70
   0   0   7    1.70    3.30
   0   0   7   -3.00    4.10
   0   0  -7    5.60    5.30
   0   0   7    4.40    6.20
   0   0  -7    0.40    4.30
   0   0  -8  656.83   30.40
   0   0  -8  702.53   32.30
   0   0  -8  714.63   31.20
   0   0  -8  652.63   30.90
   0   0   8  625.64   29.40
   0   0   8  700.33   32.80
   0   0  -8  651.73   31.80
   0   0   8  632.74   34.30
   0   0  -8  611.64   29.50
   0   0   8  645.84   30.80
   0   0   9   -3.40    3.40
   0   0   9    3.00    6.60
   0   0  -9   -1.30    4.40
   0   0   9   -6.80    4.50
   0   0   9    3.40    3.10
   0   0  -9    2.30    3.60
   0   0  -9    0.80    4.80
   0   0  -9   -1.30    3.20
   0   0  -9   -1.80    3.50
   0   0   9    8.20    4.80
   0   0   9    0.60    4.90
   0   0  -9    7.40    6.30
   0   0  -9    4.60    3.70
   0   0  -9    5.00    4.40
   0   0 -10   72.49    9.90
   0   0 -10   69.09    8.90
   0   0  10   67.69    8.60
   0   0  10   79.29    8.30
   0   0 -10   67.29    6.80
   0   0 -10   73.09   11.30
   0   0  10   70.39    7.90
   0   0  10   90.39   14.30
   0   0 -10   63.19    9.10
   0   0 -10   79.79   10.20
   0   0  10   69.79    7.10
   0   0  10   74.29    7.60
   0   0 -10   62.39    8.10
   0   0  11   -8.10    3.20
   0   0 -11   -1.70    5.90
   0   0 -11   -7.60    4.60
   0   0  11   -2.30    9.10
   0   0 -11   -3.90    6.90
   0   0 -11   -1.80    3.80
   0   0 -11    5.50    6.70
   0   0  11   -0.90    3.10
   0   0  11    8.40    5.30
   0   0  11    2.70    4.90
   0   0 -11    0.40    5.30
   0   0 -11    2.60    6.20
   0   0 -11    0.30    6.90
   0   0 -12    8.10    8.80
   0   0 -12    5.20    8.10
   0   0  12   -0.80    3.30
   0   0 -12   -1.60    4.30
   0   0 -12    4.10    4.50
   0   0 -12    8.50    7.50
   0   0  12    7.50    4.10
   0   0 -12   -0.30    5.90
   0   0 -12   11.40    6.00
   0   0  12   -3.80   11.60
   0   0 -13   -1.30    4.40
   0   0 -13    1.60   11.70
   0   0  13   -4.70   16.20
   0   0  13    1.00    4.60
   0   0 -13   -1.00    6.40
   0   0 -13    8.10    6.60
   0   0  13    2.20    3.80
   0   0 -13    1.90    9.40
   0   0  13    3.40    4.00
   0   0 -14    9.30    6.90
   0   0 -14   13.40    7.00
   0   0  14   16.10    5.90
   0   0  14    8.50    4.60
   0   0 -14  -22.80   20.80
   0   0 -14   16.00    6.00
   0   0 -14    6.80    6.70
   0   0  14  -15.10   26.70
   0   0  14   16.50    5.80
   0   0  15   -2.40    4.10
   0   0 -15   -0.10    5.40
   0   0 -15    5.20    9.00
   0   0  15   -3.30    3.20
   0   0 -15   -0.60    4.30
   0   0  15   -0.60    3.30
   0   0 -15   -1.80    4.40
   0   0 -16  101.49    9.00
   0   0  16  106.59    8.20
   0   0  16   81.69    8.90
   0   0 -16  100.69    9.30
   0   0 -16   86.79    8.80
   0   0  16   83.49    6.30
   0   0 -17   -5.70    5.60
   0  -1   0    3.70    2.00
   0  -1   0    1.00    2.00
   0   1   1   72.79    3.90
   0   1  -1   74.39    4.20
   0   1   1   73.09    4.30
   0   1  -1   74.09    3.70
   0  -1  -1   76.59    5.20
   0  -1   1   75.09    4.20
   0  -1  -1   71.49    4.50
   0  -1   1   77.09    5.70
   0  -1   1   78.19    5.50
   0   1  -2 1679.63   75.99
   0   1   2 1738.03   75.59
   0   1  -2 1861.91   75.39
   0  -1  -2 1718.03   74.89
   0  -1  -2 1768.52   74.79
   0  -1   2 1879.01   76.19
   0  -1   2 1825.82   75.39
   0  -1   2 1831.12   76.09
   0   1   3  883.21   38.90
   0   1   3  870.71   38.20
   0   1  -3  896.61   37.60
   0   1  -3  871.91   37.20
   0   1   3  846.42   37.70
   0  -1  -3  873.81   36.20
   0  -1  -3  790.12   36.20
   0  -1   3  877.21   37.60
   0  -1   3  895.41   38.50
   0  -1  -3  843.12   37.20
   0   1  -4  646.04   28.60
   0   1   4  597.74   28.80
   0   1   4  623.34   27.80
   0   1  -4  620.04   28.20
   0   1   4  613.14   29.40
   0   1   4  613.54   29.90
   0  -1  -4  635.44   28.20
   0  -1  -4  667.53   28.70
   0  -1  -4  653.33   27.10
   0  -1   4  628.04   28.70
   0  -1   4  659.33   26.90
   0  -1   4  645.24   29.40
   0   1   5  150.28    8.60
   0   1  -5  152.38    9.40
   0   1  -5  148.39    9.80
   0   1   5  167.08   11.30
   0   1  -5  136.29    8.80
   0   1   5  156.88   11.30
   0   1  -5  155.48    9.70
   0  -1   5  156.08    7.80
   0  -1   5  165.68   10.50
   0  -1  -5  164.28    9.90
   0  -1  -5  160.78    7.80
   0  -1  -5  158.58    9.40
   0  -1   5  151.68    9.60
   0   1   6   52.99    8.40
   0   1  -6   52.29    6.50
   0   1  -6   55.29    7.50
   0   1   6   59.69    9.00
   0   1  -6   52.49    6.50
   0   1  -6   45.10    5.30
   0  -1   6   58.19    7.50
   0  -1  -6   50.19    7.30
   0  -1  -6   50.59    7.20
   0  -1  -6   52.59    4.30
   0  -1   6   53.99    4.50
   0   1  -7  125.39    9.10
   0   1  -7  139.79    9.20
   0   1   7  128.69    8.90
   0   1  -7  132.19   10.30
   0   1  -7  141.79    8.70
   0   1  -7  145.09   10.20
   0   1  -7  138.19   10.90
   0   1   7  133.79    9.20
   0   1   7  137.69   12.60
   0   1   7  123.19    8.40
   0   1   7  140.59   12.60
   0  -1   7  134.19    9.40
   0  -1   7  134.99    7.90
   0  -1   7  122.59   10.40
   0  -1  -7  127.99    9.70
   0  -1  -7  145.49    9.30
   0  -1  -7  130.69   10.60
   0  -1  -7  143.19   10.80
   0   1  -8   40.80    7.50
   0   1  -8   51.19    5.80
   0   1   8   56.39    9.50
   0   1   8   50.89    5.60
   0   1  -8   56.29    8.60
   0   1  -8   54.59    6.40
   0   1  -8   50.79    7.70
   0   1  -8   45.70    6.70
   0   1   8   53.79    8.80
   0   1   8   53.79    5.80
   0   1   8   45.90    5.90
   0   1  -8   48.90    7.20
   0  -1  -8   49.20    7.60
   0  -1  -8   48.40    6.60
   0  -1  -8   51.19    4.90
   0  -1  -8   51.59    8.10
   0  -1   8   46.70    4.80
   0  -1   8   58.19    7.10
   0   1   9   10.20    4.20
   0   1  -9    7.00    4.00
   0   1  -9   14.10    5.20
   0   1  -9    1.50    3.40
   0   1  -9   10.90    5.00
   0   1  -9   18.70    5.90
   0   1  -9   10.30    4.50
   0   1   9   11.50    4.70
   0   1   9    9.30    3.60
   0   1  -9    2.90    5.30
   0   1   9   19.00    6.30
   0   1   9   -1.50    6.30
   0   1  -9    9.40    4.90
   0   1   9    9.10    3.90
   0  -1   9   12.40    3.70
   0  -1   9   12.50    4.50
   0  -1  -9    8.50    3.80
   0  -1   9    2.30    2.70
   0  -1   9   12.20    4.10
   0  -1  -9    8.90    5.50
   0  -1  -9   10.10    4.20
   0  -1  -9    9.00    5.40
   0  -1  -9   17.40    4.50
   0  -1  -9    5.50    3.00
   0  -1  -9    9.80    5.50
   0  -1   9    2.30    3.80
   0   1  10   25.90    4.60
   0   1 -10   30.30    7.20
   0   1  10   26.20    5.50
   0   1 -10   36.60    6.80
   0   1  10   26.50   10.10
   0   1  10   20.30    9.70
   0   1 -10   24.60    5.40
   0   1 -10   25.90    7.20
   0   1 -10   33.80    7.00
   0   1 -10   28.00    5.00
   0   1  10   24.80    5.40
   0   1  10   33.90    6.00
   0   1 -10   41.20    6.80
   0  -1  10   23.70    4.90
   0  -1 -10   18.60    6.20
   0  -1 -10   11.90    6.90
   0  -1  10   37.00    8.80
   0  -1  10   47.20   12.40
   0  -1 -10   37.00    6.90
   0  -1  10   28.20    5.60
   0  -1  10   30.00    6.60
   0  -1 -10   28.70    6.20
   0  -1 -10   21.10    4.80
   0  -1 -10   34.30    7.60
   0  -1  10   31.30    5.80
   0  -1  10   27.90    6.30
   0   1 -11    5.30    4.30
   0   1  11   -2.40    4.60
   0   1  11    1.90    3.40
   0   1  11    2.00    3.90
   0   1 -11    2.10    3.90
   0   1 -11    3.00    4.90
   0   1 -11   -8.60    6.50
   0   1 -11    2.70    4.10
   0   1 -11    1.80    6.40
   0   1  11    0.00    3.10
   0   1  11    0.10    5.70
   0   1 -11   -5.10    8.00
   0   1 -11   -3.40    7.80
   0  -1 -11    2.60    6.80
   0  -1  11    6.30    5.00
   0  -1  11    2.00    5.10
   0  -1  11    7.70    5.20
   0  -1 -11   -3.30    3.70
   0  -1 -11   -1.20    5.10
   0  -1  11  -13.90   13.20
   0  -1 -11   -4.80    5.50
   0  -1 -11    5.50    8.60
   0   1 -12   32.70    6.60
   0   1 -12   17.60   11.20
   0   1 -12   35.50    8.30
   0   1  12   34.50    6.90
   0   1  12   24.50    5.00
   0   1  12   22.90    5.90
   0   1 -12   34.40    9.00
   0   1 -12   24.00    5.60
   0   1  12   15.40   10.90
   0   1  12   25.40    7.90
   0   1 -12   38.10    6.20
   0   1 -12   20.60    9.20
   0  -1 -12   45.70    7.30
   0  -1 -12   21.30   12.10
   0  -1  12   34.30    6.60
   0  -1  12   40.00    6.90
   0  -1 -12   32.20    7.90
   0  -1  12   32.00   12.80
   0  -1  12   37.30    6.60
   0  -1  12   29.50    5.80
   0  -1  12   44.10   16.60
   0  -1 -12   29.70    6.00
   0  -1 -12   35.60    8.10
   0   1 -13  424.06   21.60
   0   1 -13  450.55   24.80
   0   1 -13  441.36   23.90
   0   1  13  440.26   22.40
   0   1  13  428.46   21.50
   0   1 -13  444.46   25.30
   0   1  13  341.77   31.00
   0   1 -13  414.56   28.00
   0   1  13  438.66   23.30
   0   1 -13  373.06   23.30
   0   1 -13  431.06   25.50
   0   1  13  461.55   24.40
   0  -1 -13  385.46   31.70
   0  -1  13  391.26   30.40
   0  -1  13  438.16   21.90
   0  -1 -13  452.75   23.10
   0  -1 -13  443.36   23.80
   0  -1 -13  405.56   24.40
   0  -1  13  462.55   23.80
   0  -1 -13  433.16   25.80
   0  -1  13  456.85   23.40
   0   1 -14   42.80    7.20
   0   1 -14   34.90    7.70
   0   1  14   32.50    5.80
   0   1  14   16.00   18.50
   0   1 -14    0.50   17.40
   0   1 -14   26.90    8.10
   0   1  14   23.20    5.50
   0   1 -14   31.30    5.60
   0   1  14   38.50    6.80
   0   1 -14   16.20    9.00
   0  -1 -14   18.30    7.40
   0  -1  14   36.60    6.60
   0  -1  14   30.30    5.30
   0  -1  14   24.70   19.70
   0  -1 -14   39.40    9.00
   0  -1 -14   25.40    6.30
   0  -1 -14   23.70    7.10
   0  -1  14   44.00    7.10
   0   1 -15   16.10    6.90
   0   1  15    8.30    4.60
   0   1  15    0.00    5.30
   0   1 -15   37.00   13.30
   0   1  15   18.70    4.70
   0   1 -15   20.30    4.70
   0   1 -15   16.80    7.40
   0  -1 -15   15.60    5.10
   0  -1 -15   12.40    4.60
   0  -1  15    5.50    5.40
   0  -1 -15   30.10   15.40
   0  -1  15   11.00    5.10
   0  -1 -15   14.40    5.10
   0   1 -16   21.10    5.60
   0   1 -16   15.10    7.10
   0   1 -16   29.60    6.90
   0   1  16   28.10    5.10
   0   1  16   12.50    3.70
   0   1 -16   28.30    7.40
   0  -1 -16   18.80    4.60
   0  -1  16    9.50    5.70
   0  -1 -16   13.60   15.00
   0  -1  16   33.90    7.10
   0  -1 -16   18.70    5.40
   0  -1 -16   25.90    5.30
   0   2   0 2683.83  111.69
   0  -2   0 2602.24  111.99
   0  -2   0 2626.04  111.79
   0   2  -1 3838.02  156.18
   0   2   1 3648.83  156.38
   0   2  -1 3755.72  157.58
   0   2   1 3857.81  157.58
   0  -2   1 3792.32  158.38
   0  -2  -1 3805.02  159.18
   0  -2   1 3776.22  158.88
   0  -2  -1 3618.34  158.38
   0   2  -2   16.90    2.40
   0   2  -2   12.20    1.90
   0   2   2   13.00    3.30
   0   2  -2   14.00    2.90
   0   2   2   13.90    1.60
   0   2   2   19.90    3.50
   0  -2  -2   17.30    3.60
   0  -2  -2   21.70    4.60
   0  -2   2   18.60    4.30
   0  -2   2   16.20    4.60
   0   2   3    2.60    1.80
   0   2  -3    5.30    2.90
   0   2  -3    0.90    2.30
   0   2   3    5.20    3.70
   0   2   3    2.90    4.30
   0  -2   3    3.10    4.00
   0  -2   3    1.90    4.10
   0  -2  -3    2.40    2.10
   0  -2  -3    2.50    2.80
   0  -2   3   -0.90    2.00
   0   2  -4  187.18    9.80
   0   2  -4  191.38   10.40
   0   2   4  194.08   12.10
   0   2   4  221.28   13.40
   0   2  -4  199.68   11.00
   0   2   4  183.38    9.80
   0  -2  -4  192.68    9.80
   0  -2   4  186.78   10.90
   0  -2  -4  181.98   10.90
   0  -2   4  194.38   13.40
   0  -2  -4  175.18    9.50
   0  -2   4  187.98   12.50
   0   2   5    6.20    5.40
   0   2  -5    8.90    3.40
   0   2   5    6.90    3.10
   0   2  -5    6.80    3.50
   0   2   5    7.70    5.10
   0   2  -5   10.90    3.80
   0  -2   5    6.50    6.20
   0  -2  -5   12.50    4.50
   0  -2   5   12.50    4.50
   0  -2   5    3.00    3.70
   0   2   6    3.80    3.00
   0   2   6   -1.70    5.30
   0   2   6    4.40    2.90
   0   2  -6    5.10    3.30
   0   2   6    0.70    5.20
   0   2  -6    1.80    4.20
   0   2  -6   -2.00    3.20
   0   2  -6    2.50    4.60
   0  -2  -6    3.00    4.70
   0  -2   6    0.50    6.20
   0  -2  -6    3.10    4.40
   0  -2   6    3.10    3.60
   0  -2   6    4.00    5.30
   0   2   7  226.28   12.40
   0   2  -7  221.28   14.00
   0   2   7  211.68   18.00
   0   2  -7  236.88   13.90
   0   2  -7  229.68   14.40
   0   2  -7  234.98   13.10
   0   2   7  242.68   13.00
   0   2  -7  212.88   12.40
   0  -2   7  234.08   13.50
   0  -2   7  245.58   17.20
   0  -2  -7  241.38   14.80
   0  -2  -7  220.68   14.00
   0  -2  -7  231.28   13.90
   0  -2   7  214.68   16.10
   0   2   8   82.99   11.60
   0   2  -8   84.39    8.30
   0   2  -8   88.09    8.60
   0   2   8   82.29    7.20
   0   2  -8   78.69    9.80
   0   2   8   78.79    7.40
   0   2  -8   88.49    7.80
   0   2   8   92.19   13.60
   0   2  -8   89.69    8.10
   0   2   8   77.09    9.60
   0  -2   8   87.29   11.10
   0  -2  -8   74.79   10.10
   0  -2   8   90.19    8.50
   0  -2   8   77.39   12.50
   0  -2   8   80.69    7.90
   0  -2   8   54.09   11.10
   0  -2   8   79.89   10.90
   0  -2  -8   81.69    9.10
   0  -2  -8   92.09    9.90
   0  -2   8   82.79   12.10
   0  -2  -8   90.79    9.10
   0   2  -9   57.69    6.90
   0   2   9   50.19   11.60
   0   2   9   56.89   10.40
   0   2  -9   57.89    7.60
   0   2  -9   50.69    8.70
   0   2   9   60.89    7.80
   0   2   9   50.89    6.40
   0   2  -9   57.79    7.50
   0   2  -9   58.59    8.50
   0   2  -9   59.99    9.70
   0   2   9   46.00    8.40
   0   2  -9   58.19    8.90
   0   2  -9   62.89    8.40
   0   2   9   66.59    7.20
   0  -2   9   61.69    8.30
   0  -2   9   52.39    9.00
   0  -2  -9   59.29    7.10
   0  -2   9   56.09   11.70
   0  -2  -9   57.39    9.80
   0  -2  -9   50.39    9.80
   0  -2   9   56.59    8.10
   0  -2  -9   43.50    6.70
   0  -2   9   52.29    8.80
   0  -2  -9   66.39    9.80
   0  -2  -9   67.69   10.70
   0  -2   9   53.19    6.10
   0  -2   9   66.89    8.20
   0  -2  -9   36.70    8.80
   0   2 -10  216.88   16.00
   0   2 -10  204.38   16.60
   0   2  10  250.37   15.90
   0   2  10  192.58   23.30
   0   2  10  208.78   13.60
   0   2 -10  224.08   15.00
   0   2  10  227.58   13.00
   0   2 -10  214.78   13.10
   0   2 -10  196.28   16.30
   0   2 -10  219.78   15.90
   0   2  10  224.58   13.90
   0   2 -10  229.18   15.70
   0   2  10  173.18   24.60
   0   2 -10  200.78   19.20
   0  -2  10  194.68   19.10
   0  -2 -10  205.28   13.80
   0  -2  10  215.68   14.40
   0  -2 -10  206.58   13.90
   0  -2 -10  223.78   16.80
   0  -2 -10  195.18   16.40
   0  -2 -10  197.38   21.40
   0  -2  10  218.38   15.60
   0  -2  10  179.18   15.40
   0  -2  10  215.38   14.50
   0   2 -11  158.98   13.70
   0   2  11  159.48   12.90
   0   2  11  166.98   12.50
   0   2  11  146.29   11.20
   0   2 -11  161.18   15.50
   0   2 -11  156.28   11.30
   0   2 -11  158.48   15.10
   0   2  11  175.68   11.20
   0   2 -11  169.88   12.90
   0   2 -11  151.28   12.10
   0   2 -11  168.88   14.60
   0  -2 -11  145.09   19.20
   0  -2  11  131.39   13.10
   0  -2  11  155.68   11.90
   0  -2 -11  154.58   15.50
   0  -2 -11  163.98   14.20
   0  -2  11  174.58   12.70
   0  -2 -11  141.29   12.10
   0  -2 -11  157.28   12.20
   0  -2  11  162.38   18.40
   0  -2  11  138.89   13.80
   0   2 -12  144.59   13.40
   0   2 -12  139.69   16.30
   0   2 -12  146.59   13.60
   0   2 -12  144.19   13.70
   0   2  12  141.19   12.20
   0   2  12  151.18   11.70
   0   2  12  154.58   10.90
   0   2 -12  135.99   11.20
   0   2  12  154.38   12.80
   0   2  12  133.39   15.40
   0   2 -12  149.69   19.40
   0   2  12  148.09   19.20
   0   2 -12  148.69   12.90
   0  -2 -12  147.59   13.60
   0  -2 -12  135.59   13.50
   0  -2 -12  143.29   14.00
   0  -2  12  152.78   12.50
   0  -2 -12  151.08   12.10
   0  -2  12  149.59   19.60
   0  -2 -12  120.09   13.80
   0  -2  12  131.49   13.30
   0  -2  12  169.18   12.40
   0  -2  12  149.59   10.90
   0   2  13  233.98   18.00
   0   2 -13  252.87   21.30
   0   2  13  237.48   15.10
   0   2 -13  258.17   17.00
   0   2  13  262.57   14.60
   0   2 -13  225.38   19.20
   0   2  13  264.37   17.10
   0   2 -13  271.97   16.90
   0   2  13  194.78   24.30
   0   2 -13  275.87   16.00
   0   2  13  262.37   17.60
   0   2 -13  257.87   15.10
   0  -2  13  246.78   14.60
   0  -2  13  276.57   22.00
   0  -2  13  266.37   16.60
   0  -2 -13  238.78   16.30
   0  -2  13  280.27   16.40
   0  -2 -13  285.67   18.00
   0  -2 -13  219.68   19.30
   0   2  14   37.00    6.60
   0   2  14    7.70   10.60
   0   2  14   35.50    6.30
   0   2  14   37.10    6.00
   0   2 -14   25.90    5.30
   0   2 -14   21.80    7.60
   0   2 -14   55.99   14.00
   0   2 -14   26.90    9.80
   0   2 -14   26.00    6.80
   0  -2 -14   -4.20    9.90
   0  -2  14   19.00    5.30
   0  -2 -14   25.30    7.00
   0  -2 -14   21.30    5.80
   0  -2  14   18.90    6.20
   0   2 -15    3.00    4.50
   0   2 -15   -2.20    5.80
   0   2 -15    0.80    5.20
   0   2  15   -1.00    2.80
   0   2 -15    3.70    6.60
   0   2  15    4.00    3.60
   0   2  15   13.20    5.50
   0  -2  15    1.00    3.80
   0  -2 -15   -3.30    7.70
   0  -2  15   -0.70    2.60
   0  -2 -15    0.30    3.90
   0  -2 -15    7.60    5.00
   0  -2 -15   15.10    8.00
   0   2  16   81.09    7.00
   0   2  16   54.89    7.90
   0   2 -16   73.09    7.60
   0   2 -16   72.09    6.70
   0  -2 -16   77.69    8.80
   0  -2  16   54.89    9.10
   0  -2 -16   57.59    7.10
   0   3   0    4.40    3.50
   0   3   0    0.70    2.90
   0  -3   0    1.30    4.70
   0   3   1  426.36   21.40
   0   3   1  371.06   16.80
   0   3  -1  357.96   16.30
   0   3  -1  375.56   18.70
   0   3   1  391.66   18.80
   0   3  -1  382.76   19.10
   0  -3   1  379.46   20.80
   0  -3  -1  373.36   20.50
   0   3  -2   83.19    5.20
   0   3  -2   87.59    6.60
   0   3   2   87.49    5.60
   0   3   2   87.89    7.70
   0   3   2   95.39   10.40
   0  -3   2   92.39    8.90
   0  -3   2   91.49    9.40
   0  -3  -2   83.69    9.70
   0  -3  -2   88.89    9.00
   0   3   3  136.19    7.50
   0   3  -3  144.59    9.50
   0   3  -3  143.59    8.00
   0   3   3  140.49   10.10
   0   3   3  141.59   11.80
   0  -3  -3  133.59   10.10
   0  -3   3  142.29   13.20
   0  -3   3  158.08   11.50
   0   3  -4    5.10    3.50
   0   3   4    7.10    4.70
   0   3  -4    7.00    3.30
   0   3   4    2.20    5.60
   0   3  -4    3.60    2.80
   0   3   4    1.60    2.40
   0  -3  -4   -0.50    4.00
   0  -3   4    6.10    5.80
   0  -3  -4   -0.60    3.70
   0  -3   4    3.00    4.30
   0   3   5    7.70    3.00
   0   3  -5    9.80    4.00
   0   3   5   11.30    6.70
   0   3  -5   11.50    3.40
   0   3   5    9.20    5.20
   0   3  -5   11.10    3.80
   0  -3   5   11.50    6.60
   0  -3   5    9.30    6.20
   0  -3   5    1.40    4.30
   0   3   6   25.90    7.00
   0   3   6   43.00    5.40
   0   3  -6   42.10    5.60
   0   3   6   34.50    7.70
   0   3  -6   45.00    6.20
   0   3  -6   45.90    6.30
   0   3  -6   46.90    7.40
   0   3   6   42.50    5.10
   0   3  -6   47.50    7.70
   0  -3   6   28.90    6.50
   0  -3   6   41.50    6.00
   0  -3  -6   40.50    6.70
   0  -3   6   40.70    8.60
   0  -3  -6   39.10    6.30
   0  -3  -6   48.30    7.80
   0  -3   6   34.10    6.30
   0  -3   6   52.89    9.80
   0  -3   6   43.00    7.30
   0  -3  -6   43.00    7.90
   0  -3  -6   40.50    8.80
   0   3  -7   18.40    4.60
   0   3   7   15.80    7.50
   0   3  -7   13.30    4.60
   0   3  -7    7.60    5.40
   0   3  -7   16.90    4.60
   0   3   7   17.80    4.40
   0   3   7   10.20    7.70
   0   3   7   14.10    4.40
   0   3   7    5.30    6.20
   0  -3   7   16.90    6.60
   0  -3  -7    7.60    7.00
   0  -3   7   19.30    5.30
   0  -3   7   10.70    3.60
   0  -3   7    4.40    5.40
   0  -3  -7   12.20    5.30
   0  -3   7   26.30    8.60
   0  -3  -7   22.20    5.00
   0  -3   7   13.70    5.60
   0  -3  -7   14.80    4.70
   0  -3  -7   10.30    5.80
   0  -3   7   17.40    5.60
   0  -3  -7   16.10    5.80
   0  -3   7   10.90    4.00
   0   3   8   68.59   14.60
   0   3  -8   63.09    7.00
   0   3   8   65.49    7.80
   0   3  -8   43.60    8.30
   0   3   8   85.59   14.00
   0   3   8   59.69    8.00
   0   3  -8   74.69    8.80
   0   3  -8   64.49    9.60
   0   3  -8   62.19    7.70
   0   3  -8   65.29    8.30
   0   3  -8   53.59    9.40
   0   3   8   60.29    7.10
   0  -3   8   57.09   11.50
   0  -3  -8   74.39   10.40
   0  -3   8   69.09    8.70
   0  -3  -8   82.39   10.60
   0  -3  -8   64.49    9.50
   0  -3   8   71.99    9.30
   0  -3  -8   66.09    8.90
   0  -3   8   57.39    8.10
   0  -3   8   60.39   11.00
   0  -3  -8   72.69    8.90
   0  -3  -8   71.49    9.70
   0  -3   8   62.89    8.00
   0  -3   8   73.29   10.30
   0  -3   8   68.89    7.40
   0   3   9   11.00    5.60
   0   3   9   10.40    4.50
   0   3   9    0.40    3.90
   0   3   9    4.50    3.70
   0   3  -9   -1.30    4.00
   0   3  -9    1.70    6.30
   0   3  -9    4.80    4.30
   0   3  -9    1.60    5.20
   0   3   9   10.30   12.70
   0   3  -9    5.80    7.10
   0   3  -9    2.50    4.50
   0   3  -9    3.10    6.10
   0  -3   9    7.30    4.00
   0  -3   9    1.30    8.80
   0  -3  -9    6.60    6.30
   0  -3   9    3.60    8.60
   0  -3  -9    3.70    3.80
   0  -3  -9   -0.10    6.90
   0  -3   9    5.30    5.60
   0  -3   9   -4.20    5.00
   0  -3   9    6.90    5.70
   0  -3  -9  -12.00    7.20
   0  -3  -9    8.80    6.40
   0  -3   9   11.70    5.80
   0  -3  -9   14.60    6.30
   0   3  10   22.80    5.50
   0   3 -10    4.70    6.10
   0   3 -10   28.40    7.30
   0   3 -10   13.90    5.70
   0   3 -10   24.00    7.30
   0   3  10   25.20    5.30
   0   3  10   25.20    6.30
   0   3 -10    8.10    8.00
   0   3 -10    5.60    5.70
   0   3 -10   22.30    5.40
   0   3  10   21.60    6.10
   0  -3 -10   17.80    5.90
   0  -3 -10   20.90    5.50
   0  -3  10   20.10    4.80
   0  -3 -10   22.50    6.70
   0  -3 -10   10.80    6.00
   0  -3  10   11.70    6.60
   0  -3  10   26.70    6.90
   0  -3 -10   21.00    9.10
   0  -3  10    5.30   10.50
   0  -3 -10   31.20    7.60
   0  -3  10   19.50    5.30
   0  -3  10   18.30    7.80
   0  -3  10   17.60    6.10
   0   3 -11  275.27   17.00
   0   3 -11  225.98   19.70
   0   3 -11  262.17   16.00
   0   3  11  248.98   23.50
   0   3 -11  249.88   17.00
   0   3 -11  219.68   18.60
   0   3  11  259.37   16.60
   0   3  11  258.47   15.20
   0   3 -11  252.77   19.40
   0   3  11  256.17   16.80
   0   3 -11  245.38   15.10
   0   3  11  243.58   14.60
   0  -3 -11  245.38   17.10
   0  -3  11  243.08   17.20
   0  -3  11  249.78   14.30
   0  -3  11  251.17   16.50
   0  -3 -11  243.48   16.50
   0  -3  11  248.78   16.30
   0  -3 -11  218.68   15.30
   0  -3  11  230.38   16.80
   0  -3 -11  240.48   18.80
   0  -3  11  251.47   20.50
   0  -3 -11  252.17   18.00
   0  -3 -11  197.38   18.20
   0   3 -12   34.80    7.80
   0   3  12   25.30   10.80
   0   3  12   44.80    7.10
   0   3  12   40.70    6.70
   0   3 -12   38.70    7.30
   0   3 -12   45.10    8.90
   0   3 -12   13.00   11.20
   0   3 -12   31.90    6.20
   0   3  12   34.50    7.10
   0   3 -12   36.00    7.40
   0   3  12   38.30    6.90
   0  -3 -12   33.90    6.90
   0  -3  12   41.90   12.00
   0  -3 -12   18.70    9.90
   0  -3  12   28.10    7.00
   0  -3  12   31.00    7.00
   0  -3 -12   34.40    7.90
   0  -3  12   27.60    6.70
   0  -3 -12   35.80    6.70
   0  -3  12   19.50    6.80
   0  -3 -12   20.00    6.90
   0  -3  12   38.90    8.10
   0   3 -13   -1.80    5.80
   0   3 -13   -3.70    4.00
   0   3  13    2.30    3.70
   0   3 -13    2.40    5.60
   0   3 -13    2.60   10.40
   0   3  13    3.70    4.60
   0   3  13   -1.40    5.10
   0   3 -13  -15.10   11.90
   0   3  13    5.70    6.20
   0  -3 -13    7.40    7.80
   0  -3 -13   -7.30    6.50
   0  -3  13   -2.10    5.70
   0  -3  13    5.50    5.40
   0  -3 -13   -0.10    5.60
   0  -3  13   -0.20    6.00
   0  -3  13    1.00    2.80
   0  -3 -13    6.80   15.00
   0   3 -14   11.10    5.70
   0   3 -14   -0.80    9.00
   0   3  14   -3.40    7.10
   0   3 -14    9.80    7.00
   0   3 -14   12.70    5.40
   0   3  14   12.50    3.90
   0   3 -14    7.50    4.70
   0   3  14   15.20    4.50
   0   3  14   14.40    4.60
   0  -3 -14    4.00   20.70
   0  -3  14    9.60   10.60
   0  -3  14   14.70    8.30
   0  -3 -14   10.90    9.10
   0  -3  14   10.00    4.10
   0  -3 -14   10.90    4.10
   0  -3 -14   17.60    8.30
   0   3  15    3.60    4.20
   0   3 -15    5.20    5.10
   0   3  15    9.90    3.40
   0   3 -15   17.90    7.10
   0   3 -15    2.60    4.10
   0   3 -15    9.00    8.10
   0   3  15   12.80    4.10
   0  -3 -15   11.90    3.70
   0  -3 -15    6.10    5.80
   0  -3  15    8.70    3.40
   0   4   0  152.78   10.60
   0   4   0  145.49   10.40
   0   4   0  140.29   12.20
   0   4   0  137.59    9.80
   0  -4   0  147.59   12.50
   0  -4   0  150.08   12.20
   0  -4   0  141.19   12.50
   0  -4   0  142.59   13.80
   0   4   1 1782.92   80.39
   0   4   1 1795.62   76.09
   0   4   1 1762.12   77.69
   0   4  -1 1806.72   78.19
   0   4   1 1709.53   77.19
   0   4  -1 1809.42   77.69
   0  -4  -1 1758.42   77.69
   0  -4   1 1834.12   79.49
   0  -4  -1 1803.32   79.99
   0  -4   1 1747.23   78.89
   0  -4  -1 1827.92   79.79
   0  -4   1 1784.42   80.89
   0  -4   1 1680.13   77.09
   0  -4  -1 1801.82   78.79
   0  -4   1 1724.03   76.89
   0  -4  -1 1774.62   77.59
   0  -4  -1 1723.63   77.59
   0   4   2  163.18   14.60
   0   4  -2  179.08   11.70
   0   4   2  161.08   11.90
   0   4   2  142.39    8.40
   0   4  -2  156.78   10.60
   0  -4   2  149.69   12.50
   0  -4   2  155.38   15.00
   0  -4   2  165.68   11.20
   0  -4   2  173.18   13.10
   0  -4   2  158.48   11.40
   0  -4  -2  164.08   12.60
   0  -4  -2  168.68   13.80
   0  -4   2  159.28   11.10
   0  -4  -2  157.08   13.10
   0  -4  -2  160.18   14.50
   0   4  -3   53.59    7.70
   0   4  -3   50.69    5.00
   0   4   3   47.40    7.80
   0   4   3   41.10    4.70
   0   4   3   67.89   11.20
   0   4  -3   43.40    5.10
   0   4   3   47.00    6.40
   0  -4   3   33.20    7.00
   0  -4  -3   45.40    7.30
   0  -4  -3   47.30    8.80
   0  -4   3   51.59    9.80
   0  -4  -3   46.70    8.90
   0  -4  -3   54.09    8.00
   0  -4   3   51.29   10.00
   0  -4   3   46.10    9.20
   0  -4   3   57.79    9.50
   0  -4   3   49.60    7.10
   0  -4  -3   64.39    8.90
   0  -4  -3   60.09   11.20
   0  -4   3   36.50    6.20
   0   4   4  154.28    9.10
   0   4  -4  163.58    9.80
   0   4   4  154.78   16.50
   0   4  -4  156.98   12.00
   0   4   4  144.29   13.60
   0   4  -4  146.19    9.30
   0  -4   4  155.28   13.50
   0  -4  -4  130.19   12.20
   0  -4   4  156.38   11.60
   0  -4   4  159.28   14.80
   0  -4   4  179.88   12.60
   0  -4   4  158.68   10.60
   0  -4   4  147.69   15.60
   0  -4   4  134.29   12.30
   0  -4  -4  124.79   14.00
   0  -4  -4  134.09   12.00
   0  -4  -4  159.48   13.30
   0  -4  -4  145.59   11.40
   0  -4  -4  156.08   15.00
   0   4  -5  792.22   36.00
   0   4   5  813.82   36.10
   0   4  -5  807.42   36.50
   0   4  -5  785.32   39.30
   0   4   5  744.63   42.40
   0   4   5  815.32   45.40
   0   4  -5  819.12   38.40
   0   4   5  780.12   35.80
   0  -4   5  786.12   37.60
   0  -4  -5  790.52   39.10
   0  -4   5  861.71   38.60
   0  -4  -5  830.92   38.60
   0  -4   5  816.12   38.20
   0  -4  -5  797.32   38.10
   0  -4   5  780.72   42.20
   0  -4   5  787.42   37.60
   0  -4  -5  802.92   38.70
   0  -4   5  783.52   37.30
   0  -4  -5  786.52   35.30
   0   4   6  112.09   16.50
   0   4   6   98.29    8.40
   0   4   6   74.59   13.00
   0   4  -6  120.29   15.80
   0   4  -6  108.79    8.70
   0   4  -6   87.19    8.80
   0   4   6   76.89    7.70
   0  -4  -6   95.29    9.30
   0  -4   6   77.79    7.70
   0  -4  -6   84.09    9.10
   0  -4   6   94.69   14.80
   0  -4   6   94.09   10.00
   0  -4   6   93.39    9.60
   0  -4  -6  102.19   11.90
   0  -4  -6  105.99   13.00
   0  -4   6   98.29   10.40
   0  -4   6  109.39   13.10
   0  -4   6  112.59   11.70
   0   4  -7  225.48   21.20
   0   4   7  219.88   24.30
   0   4  -7  255.67   19.20
   0   4   7  237.68   18.40
   0   4  -7  269.27   18.10
   0   4   7  281.47   16.00
   0   4  -7  264.97   15.40
   0   4   7  283.17   15.30
   0   4  -7  252.67   15.30
   0   4  -7  273.97   16.70
   0  -4  -7  291.07   18.60
   0  -4  -7  275.97   16.80
   0  -4   7  262.17   17.60
   0  -4   7  280.07   20.90
   0  -4   7  291.37   17.70
   0  -4   7  254.57   22.20
   0  -4   7  248.28   14.00
   0  -4  -7  266.17   15.00
   0  -4   7  273.77   16.70
   0  -4  -7  292.27   17.50
   0   4   8    8.50    4.40
   0   4   8    8.00    7.30
   0   4  -8    3.30    8.00
   0   4   8    5.90    7.00
   0   4  -8    1.60    5.10
   0   4  -8   -3.60    4.20
   0   4  -8   -0.70    4.20
   0   4   8   -6.60    8.20
   0   4  -8  -11.10    5.00
   0   4  -8    6.30    4.60
   0  -4   8   -2.00    5.90
   0  -4   8    1.50    4.20
   0  -4  -8    5.70    7.70
   0  -4  -8    4.50    5.70
   0  -4  -8   -5.60    4.40
   0  -4   8   -6.00    6.10
   0  -4   8   -1.60    9.80
   0  -4   8   -4.90    5.70
   0  -4  -8    9.70    5.10
   0  -4   8   -7.90    8.60
   0  -4   8    8.60    6.10
   0   4   9    2.00    4.30
   0   4  -9    1.60    5.90
   0   4  -9    2.00    9.30
   0   4  -9   11.80    7.10
   0   4  -9    5.40    5.20
   0   4   9    4.20    6.40
   0   4   9    4.10    5.30
   0   4  -9    1.60    4.40
   0   4  -9    2.10    6.30
   0   4   9    6.90    5.00
   0  -4  -9    4.50    6.00
   0  -4   9    6.00    6.40
   0  -4   9   17.50   21.20
   0  -4   9    4.50    6.20
   0  -4   9    3.10    4.40
   0  -4  -9   12.50    8.00
   0  -4   9   -0.50    9.00
   0  -4   9    2.20    5.90
   0  -4  -9   10.00    5.20
   0  -4  -9   13.00    4.90
   0   4 -10   13.50    6.10
   0   4  10   19.40    6.60
   0   4 -10   14.50    5.30
   0   4 -10    2.10    8.90
   0   4  10    8.40    5.70
   0   4 -10   22.10   10.00
   0   4  10   -0.10   10.30
   0   4  10   19.00    5.30
   0   4 -10   15.60    6.20
   0   4 -10   15.90    8.20
   0   4  10   13.70    5.50
   0  -4  10   16.00    7.00
   0  -4 -10   20.40    8.20
   0  -4 -10   17.00    5.70
   0  -4 -10   19.70    7.30
   0  -4  10   10.40    5.00
   0  -4 -10   21.20    7.40
   0  -4  10   14.40   13.10
   0  -4 -10   16.20    8.10
   0  -4  10   19.70   10.30
   0  -4  10   13.40    5.10
   0   4 -11    7.10   13.90
   0   4  11    5.40    4.10
   0   4 -11    9.10    4.80
   0   4 -11   -1.60    5.40
   0   4 -11    7.00    4.80
   0   4  11  -18.80   21.00
   0   4 -11    7.70    9.30
   0   4  11    5.70    4.20
   0   4  11    8.40    5.70
   0   4 -11   -4.10    6.40
   0   4  11    0.10    4.30
   0  -4  11    8.60    7.20
   0  -4  11    7.10    6.00
   0  -4 -11    9.20    4.90
   0  -4 -11    9.20    6.30
   0  -4 -11    5.50    4.90
   0  -4  11    3.90    6.20
   0  -4  11   22.90   24.10
   0  -4 -11    3.90    5.40
   0  -4  11    6.50    4.20
   0  -4  11    1.20    8.80
   0  -4 -11    1.90    6.30
   0   4 -12   66.89   13.60
   0   4  12   38.70    6.70
   0   4  12   36.80    6.90
   0   4 -12   45.70    7.60
   0   4 -12   43.00    7.20
   0   4 -12   43.40    7.20
   0   4 -12   27.00    7.90
   0   4  12   48.00    9.10
   0  -4  12   38.00    7.50
   0  -4 -12   59.69   10.60
   0  -4 -12   35.50    8.90
   0  -4  12   41.10    7.00
   0  -4  12   46.70    7.00
   0  -4 -12   30.40    6.90
   0  -4 -12   35.70    9.70
   0   4  13   37.90    6.30
   0   4 -13   32.80    7.00
   0   4 -13   40.70    8.80
   0   4  13   25.00    4.90
   0   4 -13   29.10    6.20
   0   4  13   36.60    8.00
   0   4 -13   20.00    5.10
   0   4  13   30.50    6.80
   0   4 -13   30.80    7.50
   0  -4  13    8.40    9.20
   0  -4 -13   39.90    7.70
   0  -4 -13   26.80    9.30
   0  -4  13   14.70    6.80
   0  -4 -13   33.80    6.80
   0  -4  13   16.70    2.80
   0  -4  13   15.20    5.40
   0   4 -14    2.60    4.50
   0   4  14    8.00    3.20
   0   4  14   10.40    3.00
   0   4  14    5.60    3.70
   0   4 -14   18.40    7.20
   0   4 -14   10.10    4.30
   0   4 -14    7.50    4.70
   0  -4  14    3.60    4.20
   0  -4 -14   10.90    4.40
   0  -4 -14    6.80    3.60
   0   5   0    0.20    8.10
   0  -5   0   -1.20    7.60
   0  -5   0    2.10    3.90
   0  -5   0   -3.20    7.10
   0  -5   0   10.00    6.80
   0  -5   0   -1.00    5.90
   0  -5   0   -1.20    8.00
   0  -5   0    0.70    4.20
   0  -5   0   -5.60    6.60
   0  -5   0    1.90    4.50
   0  -5   0   -2.30    6.10
   0   5   1   18.00    8.80
   0   5   1   14.80   12.40
   0   5  -1   -3.00   18.40
   0   5  -1   15.10    7.30
   0  -5  -1    9.80    6.90
   0  -5  -1   -0.70    8.00
   0  -5   1   -3.00    5.90
   0  -5  -1   -6.60    6.50
   0  -5   1    3.30    4.20
   0  -5  -1   -0.80    6.10
   0  -5  -1    7.30    4.80
   0  -5   1    0.00    5.30
   0  -5  -1   -2.60    8.20
   0  -5   1   -0.90    6.10
   0  -5  -1    9.70    6.10
   0  -5  -1   12.30    9.30
   0  -5   1    1.40    8.00
   0  -5   1    5.30    7.00
   0  -5  -1   10.40    5.90
   0  -5   1    3.60    6.20
   0  -5   1   16.20    7.50
   0  -5   1    1.30    7.50
   0  -5   1    2.00    6.10
   0   5   2  117.19    7.70
   0   5   2   66.69   11.70
   0   5  -2   83.49   11.70
   0  -5   2   88.89   14.40
   0  -5   2  106.59    9.90
   0  -5  -2   90.39   15.40
   0  -5   2  102.69   11.10
   0  -5  -2  100.69   11.60
   0  -5   2  100.79   13.50
   0  -5   2  109.79   13.50
   0  -5  -2  120.09   11.90
   0  -5  -2   91.69   12.70
   0  -5   2  125.99   13.60
   0  -5  -2  113.59   14.10
   0  -5   2  115.19   13.90
   0  -5   2  104.89   16.00
   0  -5  -2  111.39   17.00
   0  -5  -2  113.69   12.90
   0  -5   2  115.39   13.90
   0   5  -3  148.09   17.60
   0   5   3   87.49   18.90
   0   5   3  137.99    9.20
   0  -5   3  119.99   14.10
   0  -5  -3  135.39   15.40
   0  -5   3  129.79   15.20
   0  -5  -3  145.09   17.60
   0  -5  -3  137.89   14.40
   0  -5  -3  124.79   13.10
   0  -5   3  143.89   15.00
   0  -5  -3  146.99   15.00
   0  -5   3  166.08   15.50
   0  -5  -3  150.78   13.40
   0  -5   3  136.29   13.50
   0  -5   3  146.69   12.20
   0  -5   3  125.49   13.30
   0  -5  -3  143.99   15.80
   0  -5   3  138.69   16.20
   0   5  -4   97.99    8.80
   0   5  -4   93.89   14.10
   0   5   4   99.19    8.00
   0  -5  -4  103.79   10.20
   0  -5  -4   91.79   11.60
   0  -5   4   99.69   12.20
   0  -5   4  107.49   14.30
   0  -5   4   91.99   13.70
   0  -5  -4   98.49   10.70
   0  -5   4  107.79   10.90
   0  -5   4   94.49   10.80
   0  -5  -4  102.29   14.20
   0  -5   4   79.89   12.00
   0  -5   4   92.89   10.10
   0  -5  -4   83.59    9.40
   0  -5   4   75.89   13.10
   0  -5   4   92.59   13.80
   0  -5  -4  103.69   18.00
   0   5  -5    5.00    8.50
   0   5   5   -1.80    4.30
   0   5   5  -17.60   10.30
   0   5  -5   -1.20    4.50
   0   5  -5    1.00    9.50
   0   5   5   -4.90    4.90
   0  -5  -5   -2.40    4.60
   0  -5   5   -5.70    6.60
   0  -5  -5    8.00    6.20
   0  -5  -5    6.50    6.30
   0  -5   5   -3.80    5.70
   0  -5  -5    0.20    8.10
   0  -5   5    2.40    8.70
   0  -5   5   -3.10    6.20
   0  -5   5   -8.40    5.60
   0  -5   5    0.90    4.40
   0  -5  -5    0.70    5.90
   0  -5   5   -0.30    4.20
   0   5  -6    7.80    4.40
   0   5  -6    8.70   14.40
   0   5   6   14.20    5.30
   0   5  -6   17.70    6.40
   0   5   6   16.40    5.40
   0   5   6   14.10   11.60
   0   5  -6   10.40   11.90
   0  -5  -6    6.80    5.30
   0  -5   6    4.80    5.00
   0  -5  -6   13.60    6.80
   0  -5   6    9.00    5.20
   0  -5  -6   17.20    6.90
   0  -5  -6    8.30    8.70
   0  -5   6   12.20    6.40
   0  -5   6  -16.30   10.10
   0  -5  -6   14.40    6.80
   0  -5   6   11.10    6.50
   0  -5   6   13.00    5.00
   0   5   7   12.70    4.60
   0   5  -7    4.30    4.60
   0   5  -7    1.30   19.00
   0   5   7    8.90   13.80
   0   5  -7   -9.70    6.90
   0  -5   7   24.80   13.50
   0  -5   7    0.00    4.40
   0  -5  -7   -0.20    8.20
   0  -5  -7    1.10    4.20
   0  -5   7    2.10    7.00
   0  -5   7   11.40    8.80
   0  -5   7    6.90    6.40
   0  -5   7    5.30    6.90
   0  -5  -7    3.20    6.40
   0  -5   7    2.10    4.50
   0  -5  -7  -12.50    7.90
   0  -5  -7    3.90    5.40
   0   5  -8   11.10    5.00
   0   5   8    6.80    5.70
   0   5   8   -1.20    5.60
   0   5   8   40.40   17.20
   0   5  -8    4.80   11.20
   0   5  -8    4.00    5.80
   0   5  -8    0.00    7.00
   0   5   8   14.80    4.90
   0  -5  -8   -4.40    6.40
   0  -5  -8   -0.30    6.30
   0  -5   8   -5.70    6.50
   0  -5   8  -12.10   14.60
   0  -5  -8    1.20   13.00
   0  -5  -8   -1.00   10.60
   0  -5   8   -2.70    5.10
   0  -5   8   -7.30    9.20
   0  -5   8   17.40   11.00
   0   5  -9   17.80    5.10
   0   5  -9   16.90    5.90
   0   5  -9   18.70   13.00
   0   5   9   37.10    6.70
   0   5   9   17.80    5.50
   0   5  -9    5.60   12.40
   0   5   9   30.10    5.80
   0  -5  -9   29.30    7.40
   0  -5  -9   23.00    6.80
   0  -5   9   24.00    8.30
   0  -5  -9   22.30    7.50
   0  -5   9   18.70    5.50
   0  -5  -9   22.90    8.70
   0  -5   9  -19.40   17.00
   0  -5   9   27.80    7.80
   0  -5  -9   13.80    5.20
   0  -5   9   16.10    6.70
   0  -5   9   19.10    6.80
   0   5  10    0.60    5.40
   0   5  10    4.20    4.50
   0   5 -10   14.50    8.20
   0   5 -10    5.30   12.30
   0   5 -10   -8.50    5.00
   0   5 -10    4.90    4.40
   0   5  10   -9.30    6.10
   0   5  10    2.40    3.90
   0  -5 -10   -1.50    5.10
   0  -5 -10    6.00    6.20
   0  -5  10   -5.00    5.60
   0  -5  10    6.50    6.00
   0  -5 -10   -0.80    8.00
   0  -5  10   -0.80   14.10
   0  -5 -10   -1.00    4.20
   0  -5  10    9.10    6.40
   0  -5  10    5.80    4.30
   0  -5 -10    9.10    6.30
   0   5 -11  105.39   10.30
   0   5 -11   92.59   10.10
   0   5  11  122.99    9.00
   0   5  11  114.09   10.90
   0   5 -11  113.39    8.80
   0   5  11   96.29   12.10
   0   5  11   97.19    8.90
   0  -5 -11  116.79   11.30
   0  -5 -11   96.49   12.10
   0  -5  11  107.39   12.00
   0  -5  11  128.29   15.30
   0  -5 -11   99.69   10.70
   0  -5 -11  122.19   12.70
   0  -5 -11   97.69   10.20
   0  -5  11  109.79   10.70
   0  -5  11  103.39   17.50
   0   5  12   -0.50    3.80
   0   5 -12   -1.80    2.90
   0   5  12    0.90    5.50
   0   5  12    1.50    6.30
   0   5 -12   -6.20    6.00
   0   5  12    0.80    3.80
   0   5 -12   12.60    5.90
   0  -5  12   -2.10    3.40
   0  -5 -12   -0.50    4.80
   0  -5 -12   11.50    5.30
   0  -5 -12  -20.70   10.20
   0  -5 -12   -1.70    3.40
   0  -5 -12   -3.40    3.40
   0  -5  12    3.30   10.60
   0  -5  12    7.20    8.60
   0   5 -13    3.40    2.90
   0   5  13    4.70    3.60
   0   5  13   -3.00    2.50
   0   5  13    2.70    4.10
   0  -5 -13    2.10    4.30
   0  -5  13    4.00    3.00
   0  -5  13    4.70    5.20
   0  -5 -13   -0.70    7.20
   0  -6   0  850.41   40.40
   0  -6   0  846.52   41.30
   0  -6   0  873.61   41.60
   0  -6   0  841.22   40.50
   0  -6   0  841.32   40.60
   0  -6   0  811.92   41.30
   0  -6   0  875.81   42.20
   0  -6   1  130.39   22.70
   0  -6   1  114.19   12.30
   0  -6  -1  125.39   14.00
   0  -6  -1  104.49   12.00
   0  -6   1  139.49   15.90
   0  -6  -1  129.79   12.20
   0  -6   1  110.99   11.40
   0  -6  -1  118.69   13.00
   0  -6   1  138.29   23.90
   0  -6   1  128.39   14.00
   0  -6  -1  113.89   14.40
   0  -6  -1  133.89   16.20
   0  -6   1  127.59   11.10
   0  -6  -1   85.19   20.60
   0  -6   1  116.39   12.80
   0  -6   1  124.29   11.60
   0  -6  -1  114.79   11.00
   0  -6   1  127.09   12.00
   0  -6  -1  158.58   15.20
   0  -6   2   30.40    8.00
   0  -6   2   52.49   15.20
   0  -6   2   25.80    6.40
   0  -6   2   20.60    7.50
   0  -6   2   32.20    7.10
   0  -6  -2   43.10    7.70
   0  -6   2   24.90    5.90
   0  -6   2   39.00    9.90
   0  -6  -2   12.40    9.70
   0  -6  -2    9.80    8.70
   0  -6  -2    9.80    7.60
   0  -6   2   24.80    8.10
   0  -6  -2   20.70    9.30
   0  -6   2   23.10    7.30
   0  -6  -2   27.60    6.70
   0  -6   2   25.60   11.70
   0  -6  -2   20.50    7.10
   0   6   3   12.20    5.70
   0  -6   3   10.30    5.80
   0  -6   3    8.50   15.50
   0  -6   3   13.70    9.10
   0  -6   3   22.60    9.30
   0  -6  -3    8.30   14.60
   0  -6  -3   19.10    9.40
   0  -6   3    4.10   14.10
   0   6   4    5.40    6.20
   0   6  -4    6.80    5.00
   0  -6   4   18.10    6.60
   0  -6  -4   26.30    6.50
   0  -6   4   23.50    6.10
   0  -6   4   16.00    6.60
   0  -6   4   22.70    5.80
   0  -6  -4   20.90    5.60
   0  -6  -4   20.80    6.20
   0  -6   4   39.40   11.30
   0  -6  -4   22.70    7.10
   0  -6   4   12.00   18.00
   0  -6   4   26.20    7.90
   0  -6  -4   31.40    7.60
   0   6   5   20.70    6.40
   0  -6  -5   26.20    7.70
   0  -6  -5   34.00    6.30
   0  -6   5   21.90    7.50
   0  -6  -5   32.60    9.50
   0  -6   5   29.20    7.60
   0  -6   5   19.00    6.80
   0  -6   5   14.70    6.70
   0  -6  -5   31.90    7.10
   0  -6   5    0.20   22.60
   0  -6   5   15.60   11.50
   0  -6  -5   17.10    6.70
   0  -6   5   28.70    6.10
   0   6  -6    3.60    5.30
   0   6   6    9.10    7.10
   0   6  -6   -6.50    5.50
   0   6   6   -6.50    4.90
   0  -6  -6   -5.20    5.60
   0  -6   6   -5.60    5.80
   0  -6  -6   -4.40    7.60
   0  -6   6    3.40    6.50
   0  -6  -6   -1.20    4.20
   0  -6   6  -30.40   14.10
   0  -6   6   -0.20    4.50
   0  -6   6    7.00    6.90
   0  -6  -6   -3.50    4.70
   0  -6   6    1.20    4.20
   0  -6  -6    0.00    4.50
   0   6   7   16.70   11.90
   0   6  -7    8.60    5.10
   0   6   7    8.00    6.30
   0   6   7   -4.30    4.90
   0  -6   7   -7.00    4.00
   0  -6   7   -5.30    6.00
   0  -6   7    2.70    6.40
   0  -6  -7    1.40    5.80
   0  -6  -7    3.50    5.40
   0  -6  -7   -1.40    5.90
   0  -6   7    2.80    4.50
   0  -6  -7    7.50    6.10
   0  -6  -7    2.60    6.50
   0  -6   7   13.20    7.30
   0   6   8   11.50    4.90
   0   6   8    8.00    8.20
   0   6   8   11.00    5.50
   0   6  -8    4.40    5.10
   0  -6   8    1.90    6.00
   0  -6  -8    5.20    5.20
   0  -6  -8    7.50    4.40
   0  -6   8    2.30   10.00
   0  -6   8    2.90    8.40
   0  -6  -8   13.10    5.40
   0  -6  -8   -0.50    6.10
   0  -6  -8    2.70    7.90
   0  -6   8    9.40    4.80
   0  -6   8    4.40    4.50
   0   6  -9   14.60    5.40
   0   6   9    9.60    4.60
   0   6   9   11.10    5.40
   0   6   9   14.90    5.30
   0  -6   9   14.30   12.60
   0  -6  -9   19.70   10.10
   0  -6   9   -6.10    8.20
   0  -6  -9   10.20    5.50
   0  -6  -9   18.90   10.50
   0  -6  -9   12.70    9.10
   0  -6   9   16.50    4.90
   0  -6   9   16.70    6.00
   0  -6  -9   23.00    5.10
   0  -6   9   12.80    5.00
   0   6 -10    8.90    4.40
   0   6  10    8.10    3.00
   0   6  10   11.80    5.40
   0   6 -10    6.60    5.30
   0  -6 -10    8.30    3.70
   0  -6  10   18.60    5.50
   0  -6  10    7.50    5.30
   0  -6 -10   27.60    7.30
   0  -6  10   17.80   16.40
   0  -6 -10    7.60    5.20
   0  -6 -10    0.20    4.50
   0  -6 -10   10.60    4.80
   0  -7   0    5.70    5.80
   0  -7   0    8.60    5.10
   0  -7   0   12.10    8.70
   0  -7   0    8.30    7.70
   0  -7   0    6.50    6.40
   0  -7   0   -3.30    3.90
   0  -7   0    1.80    6.20
   0  -7   1  119.19   12.80
   0  -7   1  141.79   11.60
   0  -7  -1  138.09   13.60
   0  -7  -1  149.39   13.10
   0  -7  -1  168.68   14.80
   0  -7   1  169.58   15.70
   0  -7   1  140.59   13.70
   0  -7  -1  158.48   14.40
   0  -7   1  179.88   13.30
   0  -7  -2    3.00    4.20
   0  -7  -2    3.10    4.60
   0  -7  -2   -0.40    5.80
   0  -7  -2    0.30    4.20
   0  -7  -2    0.80    5.40
   0  -7   2   -5.70    4.30
   0  -7   2  -10.60   12.70
   0  -7   2   -3.50    5.90
   0  -7   2   -4.90    5.70
   0  -7   2    1.20    5.60
   0  -7   2    4.70    9.60
   0  -7  -3   -2.50    3.60
   0  -7   3    1.10    6.30
   0  -7  -3    5.00    7.10
   0  -7  -3   18.50    6.50
   0  -7   3   -6.00    4.50
   0  -7   3   -4.50    3.80
   0  -7   3    1.60    6.30
   0  -7  -3   -2.70    5.50
   0  -7   3    3.40    5.00
   0  -7  -3    5.60    4.70
   0  -7   4    7.30    5.60
   0  -7  -4    7.50    6.00
   0  -7  -4    3.40    4.80
   0  -7  -4   29.50    9.60
   0  -7  -4    6.70    4.80
   0  -7   4   -1.70    6.80
   0  -7   4   19.80   11.40
   0  -7   4    1.60    5.40
   0  -7   4    2.40    6.30
   0  -7   5   58.09    7.30
   0  -7  -5   58.99   11.70
   0  -7   5   50.99    7.70
   0  -7  -5   71.69   11.40
   0  -7  -5   44.00    6.40
   0  -7  -5   64.89   10.00
   0  -7   5   50.99    6.60
   0  -7  -5   53.89    7.50
   0  -7   5   31.80    7.10
   0  -7   6   -8.00    9.40
   0  -7  -6    5.80    5.20
   0  -7   6   -1.90    3.60
   0  -7  -6    5.30    6.10
   0  -7  -6    1.80    3.90
   0  -7  -6   15.40    5.60
   0  -7   6    1.30    4.10
   0  -7   6    6.60   10.00
   0  -7  -7    1.80    3.40
   0  -7   7   -3.70    5.20
   0  -7   7  -11.00   19.50
   0  -7  -7    6.70    5.20
   0  -7  -7    1.50    5.60
   0  -7  -7    4.10    3.90
   0  -7   7    4.50    3.70
  -1   0  17   -2.60    3.10
  -1   0  17    1.40    3.00
  -1   0  17   -0.30    3.80
   1   0 -17   -3.40    3.60
   1   0 -17    1.30    3.00
   1   0 -17    8.40    6.00
  -1   0  16  282.87   16.00
  -1   0  16  235.18   14.10
   1   0 -16  319.17   20.20
   1   0 -16  249.68   17.20
  -1   0  15    5.10    3.70
   1   0 -15   -4.20    6.00
   1   0 -15   -2.90    9.90
   1   0 -15   -4.80    4.20
  -1   0  15    1.20    5.30
   1   0 -15   -1.30    5.40
  -1   0  15   -1.40    2.90
  -1   0  14  119.79   10.50
   1   0 -14  128.29   12.50
  -1   0  14  138.69   12.60
   1   0 -14  162.68   20.90
   1   0 -14  127.69   11.80
   1   0 -14  126.69   13.00
   1   0 -14  125.39   13.00
  -1   0  14  130.29   12.10
   1   0 -13    8.30    6.70
   1   0 -13   -1.60    4.60
  -1   0  13    4.80    5.40
   1   0 -13    0.80    4.20
   1   0 -13    5.20    7.70
  -1   0  13    3.40    4.70
  -1   0  13   -0.80    5.10
   1   0 -13    2.60    4.60
   1   0 -12  923.91   41.30
  -1   0  12  916.11   42.40
   1   0 -12  887.81   43.90
   1   0 -12  939.61   43.20
   1   0 -12  956.50   44.00
  -1   0  12  887.31   42.70
   1   0 -12  875.81   43.00
  -1   0  12  835.32   49.30
   1   0 -12  927.81   46.20
   1   0 -12  970.10   46.10
  -1   0  12  968.50   43.80
  -1   0  11   -2.00    3.10
   1   0 -11   -9.60    4.40
   1   0 -11    1.30    6.00
   1   0 -11  -13.90    5.40
  -1   0  11    0.60    3.80
   1   0 -11    0.70    5.80
   1   0 -11   -0.20    4.90
  -1   0  11    2.70    3.10
   1   0 -11   -4.30    4.80
  -1   0  11   -1.60    8.00
   1   0 -11   -5.20    7.40
   1   0 -11   -9.70    4.80
  -1   0  11    3.20    5.40
  -1   0  11    6.40    4.70
   1   0 -10  564.24   32.40
   1   0 -10  594.44   28.80
  -1   0  10  530.15   30.50
   1   0 -10  588.14   28.70
   1   0 -10  582.24   28.00
   1   0 -10  547.85   26.80
  -1   0  10  570.04   27.80
   1   0 -10  624.44   30.40
  -1   0  10  571.54   26.60
   1   0 -10  611.94   28.20
  -1   0  10  570.24   27.90
  -1   0  10  606.64   28.40
   1   0 -10  556.54   29.60
  -1   0  10  607.14   28.40
  -1   0   9   -2.70    2.50
   1   0  -9   -1.30    4.60
  -1   0   9    8.40    3.90
  -1   0   9    1.70    5.70
   1   0  -9   -1.90    3.00
   1   0  -9   -5.20    2.90
   1   0  -9    1.50    4.90
  -1   0   9    4.30    3.70
   1   0  -9    3.40    4.60
   1   0  -9    3.10    3.70
   1   0  -9    5.70    4.70
  -1   0   9    0.20    2.50
   1   0  -8    2.80    3.00
   1   0  -8    2.50    4.70
   1   0  -8    0.00    4.20
  -1   0   8   -1.00    2.30
   1   0  -8    2.50    3.10
  -1   0   8    0.90    3.40
   1   0  -8   -1.50    3.40
   1   0  -8    6.20    4.40
  -1   0   8   -2.90    3.50
   1   0  -7    0.60    3.00
  -1   0   7    0.10    3.50
  -1   0   7   -0.60    2.10
  -1   0   7    2.30    3.00
   1   0  -7    4.50    3.80
   1   0  -7   -0.90    4.80
  -1   0   7    1.60    5.60
   1   0  -7   -5.60    2.10
   1   0  -7   -1.20    3.30
  -1   0   6 2639.04  112.19
  -1   0   6 2566.44  113.09
   1   0  -6 2535.15  111.69
  -1   0   6 2543.85  110.69
   1   0  -6 2711.43  111.69
   1   0  -6 2640.54  110.89
   1   0  -6 2752.92  111.19
   1   0  -5    0.90    3.30
  -1   0   5   -0.70    2.40
  -1   0   5   -1.60    1.80
   1   0  -5   -1.90    1.80
  -1   0   5    0.50    2.10
  -1   0   5    0.90    2.40
   1   0  -5    2.50    2.50
  -1   0   5   -0.80    3.70
   1   0  -5   -2.40    2.80
   1   0  -4 1209.88   50.99
  -1   0   4 1193.28   51.79
  -1   0   4 1202.08   51.59
   1   0  -4 1200.58   51.79
   1   0  -4 1174.48   51.29
   1   0  -3   -0.20    2.00
  -1   0   3    0.00    1.70
  -1   0   3   -1.20    2.80
   1   0  -3   -0.80    1.60
   1   0  -3   -0.80    1.80
   1   0  -3   -0.40    1.80
   1   0  -3   -1.50    2.60
  -1   0   3    0.60    2.00
   1   0  -2   -1.00    1.20
   1   0  -2   -0.10    1.50
  -1   0   2    3.50    1.20
  -1   0   2   -0.40    1.00
  -1   0   2    0.00    1.30
   1   0  -2    0.20    1.30
  -1   0   2   -0.70    1.60
   1   0  -2    0.70    0.80
   1   0  -1    0.20    0.60
   1   0  -1   -0.10    0.80
   1   0  -1    0.60    0.60
  -1   0   1    0.30    0.60
  -1   0   1   -0.40    0.70
  -1   0   1    0.80    0.80
   1   0   0   26.30    1.50
  -1   0   0   24.60    1.50
  -1   0   0   24.70    1.50
   1   0   0   23.10    1.50
   1   0   0   25.60    1.60
   1   0   0   25.10    1.60
   1   0   0   26.10    1.80
  -1   0   0   24.00    1.70
  -1   0   0   25.00    1.70
   1   0   1    0.50    1.40
   1   0   1   -0.40    1.00
   1   0   1   -0.40    0.70
  -1   0  -1    0.80    1.10
  -1   0  -1   -0.80    1.40
  -1   0  -1   -1.30    1.00
   1   0   2  906.21   37.90
  -1   0  -2  980.90   38.70
  -1   0  -2  889.21   38.50
  -1   0  -2  834.32   39.00
   1   0   2  879.61   38.50
   1   0   2  881.61   39.00
   1   0   3    1.70    2.30
  -1   0  -3   -0.20    2.40
  -1   0  -3    1.30    2.40
   1   0   3   -1.20    1.70
   1   0   3   -0.60    2.50
  -1   0  -4  220.88   12.10
   1   0   4  250.07   14.10
   1   0   4  254.97   13.00
  -1   0  -4  265.87   13.70
  -1   0  -4  261.07   12.90
   1   0   4  264.47   13.00
   1   0   4  225.28   11.60
   1   0   4  228.08   11.90
  -1   0  -4  250.87   12.60
  -1   0  -5    4.10    3.30
   1   0   5   -5.40    3.10
   1   0   5   -0.40    1.80
   1   0   5   -0.30    2.90
  -1   0  -5   -1.10    3.10
  -1   0  -5    1.80    2.90
  -1   0  -5    2.40    2.50
   1   0   5   -0.10    3.20
   1   0   6  713.33   35.60
   1   0   6  712.93   32.50
  -1   0  -6  715.53   32.40
   1   0   6  671.63   33.80
  -1   0  -6  763.62   34.20
  -1   0  -6  757.82   33.70
   1   0   6  740.43   32.40
  -1   0  -7    3.80    3.70
  -1   0  -7    4.10    3.00
   1   0   7   -3.70    6.40
  -1   0  -7   -0.40    2.70
  -1   0  -7   -2.60    4.20
   1   0   7    5.00    3.70
  -1   0  -7   -2.50    3.30
   1   0   7    2.00    3.90
  -1   0  -7   -0.60    3.90
   1   0   7   -3.20    3.10
  -1   0  -7   -4.30    4.00
   1   0   8  515.35   26.00
   1   0   8  561.04   26.70
  -1   0  -8  542.95   26.50
   1   0   8  537.15   30.70
  -1   0  -8  542.95   27.10
   1   0   8  559.64   25.40
   1   0   8  583.34   26.60
  -1   0  -8  586.04   26.00
   1   0   8  531.35   28.60
  -1   0  -8  578.04   26.50
  -1   0  -8  562.94   27.00
  -1   0  -8  545.55   28.30
  -1   0  -8  588.34   28.20
  -1   0  -9   -3.30    2.90
   1   0   9   -5.50    4.40
   1   0   9    3.10    4.10
   1   0   9    0.20    5.20
  -1   0  -9   -3.30    3.20
   1   0   9    0.00    3.10
   1   0   9   -1.60    4.20
   1   0   9    1.10    5.20
   1   0   9    2.70    7.10
  -1   0  -9   -1.80    5.50
  -1   0  -9    1.00    4.50
  -1   0  -9   -3.30    4.40
   1   0   9    0.80    3.50
  -1   0  -9   -4.60    4.70
  -1   0  -9   -4.10    4.50
  -1   0 -10   71.19   10.10
   1   0  10   75.79   13.10
   1   0  10   79.09    8.70
  -1   0 -10   51.09   10.60
  -1   0 -10   59.89    7.00
  -1   0 -10   62.79    9.10
   1   0  10   66.39    8.70
   1   0  10   72.49    6.80
  -1   0 -10   59.39    9.10
   1   0  10   49.40    7.90
  -1   0 -10   59.09    8.60
  -1   0 -10   67.39   10.20
   1   0  10   65.39    7.50
  -1   0 -10   40.20    8.30
  -1   0 -11    9.00    7.10
  -1   0 -11    0.10    7.70
  -1   0 -11   -1.40    5.30
  -1   0 -11   -2.50    4.20
  -1   0 -11   -1.60    4.10
  -1   0 -11   -3.50   10.00
  -1   0 -11    3.30    5.30
   1   0  11    1.00    3.50
   1   0  11    6.60    4.70
   1   0  11   -0.60    3.30
   1   0  11    6.20    5.10
  -1   0 -11    3.50    4.30
  -1   0 -12  272.07   17.10
   1   0  12  266.47   17.20
  -1   0 -12  259.57   32.40
   1   0  12  251.97   15.80
  -1   0 -12  263.77   16.70
  -1   0 -12  227.08   14.70
  -1   0 -12  260.07   17.80
   1   0  12  277.37   16.40
   1   0  12  314.87   33.20
  -1   0 -12  231.18   17.70
   1   0  13   -5.30   17.60
  -1   0 -13   -4.30    5.80
  -1   0 -13  -11.30   13.60
   1   0  13   -2.90    3.30
  -1   0 -13   -3.00    5.50
   1   0  14   86.99    8.80
  -1   0 -14   60.69   12.90
  -1   0 -14   83.39   10.50
  -1   0 -14   83.69   11.30
  -1   0 -14   79.89   12.10
   1   0  14   87.69    8.80
   1   0  15    4.80    4.70
   1   0  15   -3.60    3.20
  -1   0 -15    3.40    6.80
   1   0  15    3.30    2.80
  -1   0 -15    1.60    5.30
  -1   0 -15   -0.30    4.30
  -1   0 -15    1.40    4.30
  -1   0 -16  156.98   10.60
  -1   0 -16  134.09    8.40
   1   0  16  121.59    8.00
  -1   1  17    4.20    2.40
  -1   1  17    1.50    4.50
  -1   1  17   -0.80    4.50
   1   1 -17   -1.00    3.70
   1   1 -17   -2.60    3.20
   1  -1 -17    2.60    5.40
  -1  -1  17    6.70    3.80
   1  -1 -17   13.90    6.00
  -1  -1  17    1.80    2.70
  -1   1  16    3.20    3.80
   1   1 -16   -4.10    4.80
   1   1 -16    5.80    6.40
  -1   1  16    7.30    5.10
  -1   1  16   -0.10    3.40
   1   1 -16   16.80    7.30
   1   1 -16    2.60    4.30
   1  -1 -16   -0.30    4.40
  -1  -1  16    6.00    3.80
   1  -1 -16   11.80    8.90
   1  -1 -16    1.90    4.80
   1  -1 -16   -4.60    4.30
  -1  -1  16   -0.40    3.10
   1  -1 -16   13.20    9.90
   1   1 -15    2.30    4.00
  -1   1  15   -0.80    3.10
   1   1 -15    4.90    6.60
   1   1 -15   13.10    7.80
   1   1 -15    4.10    6.20
   1   1 -15    7.30    6.80
  -1   1  15    1.70    3.70
  -1   1  15   -4.00    3.60
   1  -1 -15    2.20    5.80
   1  -1 -15   -3.10    5.30
  -1  -1  15    2.40    4.20
  -1  -1  15    1.50    3.70
   1  -1 -15   10.30    9.70
   1  -1 -15   -6.60    4.30
  -1  -1  15    3.50    3.60
  -1   1  14  174.98   11.80
   1   1 -14  182.18   14.20
  -1   1  14  152.18   13.90
  -1   1  14  169.78   12.70
   1   1 -14  184.68   12.30
  -1   1  14  199.38   25.10
   1   1 -14  175.38   14.10
   1   1 -14  176.58   14.60
   1   1 -14  190.68   14.90
   1   1 -14  147.79   14.90
   1   1 -14  177.18   20.30
   1  -1 -14  162.08   14.20
  -1  -1  14  191.48   11.90
  -1  -1  14  182.88   13.60
  -1  -1  14  152.48   21.70
   1  -1 -14  168.58   16.60
   1  -1 -14  182.88   15.20
  -1  -1  14  188.08   13.80
   1  -1 -14  175.78   13.20
  -1   1  13  108.19   17.10
   1   1 -13  122.59   11.90
   1   1 -13  122.29    9.90
  -1   1  13  112.79    9.10
  -1   1  13  112.29   13.50
   1   1 -13  111.89   14.00
   1   1 -13   95.29   15.70
  -1   1  13  113.49   10.70
  -1   1  13  114.49   11.80
   1   1 -13  148.69   14.60
  -1   1  13  128.49    9.90
   1   1 -13  121.79   12.40
   1   1 -13  155.58   20.50
   1   1 -13  122.39   10.80
  -1  -1  13  108.69    9.90
   1  -1 -13  123.59   12.70
   1  -1 -13  144.09   11.90
  -1  -1  13  107.19   18.40
   1  -1 -13  120.09   12.60
   1  -1 -13   79.59   19.10
   1  -1 -13  106.19   13.30
  -1  -1  13  113.79   11.40
  -1  -1  13  112.19    8.90
  -1   1  12   84.49    9.40
  -1   1  12   89.29    9.80
   1   1 -12   94.29   12.50
   1   1 -12   64.79   10.90
  -1   1  12   80.19    8.50
  -1   1  12   82.99   10.00
   1   1 -12   78.39   10.20
   1   1 -12  105.89   14.00
  -1   1  12   53.09   12.10
   1   1 -12   61.49   10.10
   1   1 -12   63.79   12.80
   1   1 -12   92.39   13.30
   1  -1 -12   47.00   11.60
  -1  -1  12   84.99   15.90
   1  -1 -12   79.39    9.50
   1  -1 -12   83.29   10.40
  -1  -1  12   66.99    9.20
   1  -1 -12   88.09    8.60
  -1  -1  12   68.19    8.30
  -1  -1  12   84.89    7.80
  -1  -1  12   59.49   15.80
  -1   1  11  244.58   15.90
  -1   1  11  237.38   20.00
  -1   1  11  255.07   15.90
  -1   1  11  259.07   15.70
   1   1 -11  262.47   14.80
   1   1 -11  266.17   17.90
  -1   1  11  256.17   14.20
  -1   1  11  238.58   24.20
   1   1 -11  255.27   17.80
   1   1 -11  239.98   18.60
   1   1 -11  257.17   16.30
   1   1 -11  271.77   18.40
   1   1 -11  242.88   15.70
   1  -1 -11  243.08   15.70
   1  -1 -11  254.57   15.90
   1  -1 -11  241.88   15.30
  -1  -1  11  245.28   14.70
   1  -1 -11  253.87   16.50
  -1  -1  11  263.07   16.00
  -1  -1  11  238.08   15.40
   1  -1 -11  259.07   18.40
   1  -1 -11  246.08   17.80
  -1   1  10  191.08   11.10
   1   1 -10  186.08   11.40
  -1   1  10  169.78   15.80
   1   1 -10  187.98   14.40
   1   1 -10  184.58   13.50
   1   1 -10  156.18   16.80
  -1   1  10  181.78   11.80
   1   1 -10  167.78   13.20
  -1   1  10  174.08   15.50
   1   1 -10  186.98   11.90
  -1   1  10  181.28   12.50
   1   1 -10  179.28   13.70
  -1   1  10  171.58   12.10
  -1  -1  10  169.18   13.00
  -1  -1  10  173.58   12.50
  -1  -1  10  163.38   12.80
  -1  -1  10  194.78   12.60
  -1  -1  10  193.28   18.20
   1  -1 -10  164.98   12.80
   1  -1 -10  161.68   12.70
   1  -1 -10  179.48   13.50
   1  -1 -10  216.88   16.40
   1  -1 -10  180.18   13.70
   1  -1 -10  177.68   15.30
  -1  -1  10  193.18   11.90
   1   1  -9  484.75   25.00
   1   1  -9  506.55   24.90
   1   1  -9  485.15   23.00
  -1   1   9  494.85   23.40
  -1   1   9  489.75   27.90
  -1   1   9  459.65   24.60
  -1   1   9  518.55   24.50
   1   1  -9  482.45   23.70
   1   1  -9  461.35   24.70
   1   1  -9  468.95   25.00
   1   1  -9  465.15   25.10
  -1   1   9  491.05   28.10
  -1  -1   9  455.45   26.30
   1  -1  -9  479.35   24.00
   1  -1  -9  471.65   24.10
  -1  -1   9  499.05   23.60
   1  -1  -9  466.85   22.60
  -1  -1   9  464.65   23.20
   1  -1  -9  457.45   23.80
   1  -1  -9  473.85   25.20
  -1  -1   9  444.36   22.30
  -1   1   8  223.48   11.90
  -1   1   8  211.08   16.20
   1   1  -8  209.88   14.20
   1   1  -8  208.58   13.70
   1   1  -8  219.58   13.60
   1   1  -8  193.28   11.80
   1   1  -8  219.38   12.60
   1   1  -8  220.88   14.10
  -1   1   8  228.98   12.50
   1  -1  -8  223.08   13.30
   1  -1  -8  220.48   13.20
   1  -1  -8  206.28   11.50
  -1  -1   8  214.28   15.00
  -1  -1   8  211.88   12.70
  -1  -1   8  214.58   11.50
   1  -1  -8  217.98   13.50
  -1   1   7  271.77   17.30
   1   1  -7  284.07   15.40
   1   1  -7  289.67   15.30
  -1   1   7  259.27   17.50
   1   1  -7  232.38   14.00
   1   1  -7  266.47   15.10
   1   1  -7  261.07   13.90
  -1   1   7  281.37   14.70
   1   1  -7  287.07   15.40
  -1  -1   7  268.87   13.70
   1  -1  -7  287.97   15.80
   1  -1  -7  279.77   13.50
  -1   1   6  524.05   26.20
   1   1  -6  522.95   23.90
   1   1  -6  455.05   24.60
   1   1  -6  501.85   23.90
  -1   1   6  491.75   25.40
  -1  -1   6  465.75   24.80
   1  -1  -6  513.55   22.50
   1  -1  -6  492.75   23.70
   1  -1  -6  512.55   24.10
  -1  -1   6  519.25   22.70
  -1   1   5   10.10    2.40
   1   1  -5   13.10    3.30
  -1   1   5   16.30    4.50
  -1   1   5   13.50    4.30
   1   1  -5   12.30    3.10
  -1   1   5   10.80    2.70
   1   1  -5    9.50    2.80
   1  -1  -5   11.60    3.70
  -1  -1   5    8.80    2.00
   1  -1  -5   11.60    3.80
  -1  -1   5    9.70    3.90
  -1  -1   5   11.00    2.90
   1  -1  -5   14.30    2.20
   1   1  -4  242.88   11.50
   1   1  -4  218.08   11.10
  -1   1   4  229.98   12.10
  -1   1   4  251.97   13.20
  -1   1   4  222.68   12.40
   1   1  -4  237.38   11.80
  -1   1   4  223.08   11.30
   1  -1  -4  229.58   11.50
   1  -1  -4  202.28   11.90
  -1  -1   4  231.48   10.60
  -1  -1   4  224.08   11.90
  -1  -1   4  243.28   13.20
   1  -1  -4  246.78   10.60
  -1  -1   4  235.58   11.60
  -1   1   3  709.73   30.20
   1   1  -3  733.53   30.30
   1   1  -3  689.83   30.70
  -1   1   3  744.23   32.60
   1   1  -3  733.83   30.80
  -1   1   3  707.23   31.30
   1  -1  -3  708.93   30.20
   1  -1  -3  690.23   30.70
  -1  -1   3  743.33   32.20
  -1  -1   3  709.83   32.10
  -1  -1   3  729.23   30.80
  -1  -1   3  688.13   30.80
   1  -1  -3  653.83   31.20
   1   1  -2  253.57   10.60
  -1   1   2  238.08   12.40
   1   1  -2  228.38   10.60
   1   1  -2  236.88   10.60
  -1   1   2  231.18   11.00
  -1   1   2  226.18   10.40
  -1  -1   2  215.68   12.20
   1  -1  -2  221.18   10.80
   1  -1  -2  242.48   11.00
  -1  -1   2  216.78   11.90
  -1  -1   2  253.77   10.70
   1  -1  -2  246.98   10.50
  -1  -1   2  230.58   10.40
   1  -1  -2  227.98   10.60
  -1   1   1  360.56   16.40
   1   1  -1  329.37   14.90
   1   1  -1  345.37   14.90
  -1   1   1  345.97   15.40
  -1   1   1  346.37   15.00
   1   1  -1  356.86   15.10
   1  -1  -1  349.37   16.40
  -1  -1   1  347.87   16.30
   1  -1  -1  354.56   15.80
  -1  -1   1  356.86   16.50
   1  -1  -1  366.46   16.00
   1   1   0 2543.35  105.09
  -1   1   0 2549.94  105.89
  -1   1   0 2534.75  105.19
  -1  -1   0 2503.25  106.19
   1  -1   0 2511.05  105.79
   1   1   1  184.08    9.00
  -1   1  -1  176.38    7.80
  -1   1  -1  177.68    8.30
  -1   1  -1  177.78    8.80
   1   1   1  170.98    7.30
   1   1   1  173.88    8.40
  -1   1  -1  169.88    8.70
   1  -1   1  176.28    9.10
   1  -1   1  173.38    8.70
   1  -1   1  184.58    9.70
  -1  -1  -1  161.88    9.40
   1  -1   1  174.38    7.90
  -1  -1  -1  166.98    7.90
  -1  -1  -1  166.88    8.50
  -1   1  -2  134.89    8.60
   1   1   2  139.39    7.70
  -1   1  -2  141.39    7.90
   1   1   2  137.69    8.50
  -1   1  -2  144.19    7.70
   1  -1   2  153.78    9.00
   1  -1   2  142.19    7.80
   1  -1   2  149.99    8.90
  -1  -1  -2  140.69    7.40
  -1   1  -3  931.41   38.60
   1   1   3  806.42   37.50
  -1   1  -3  914.81   38.10
  -1   1  -3  909.41   39.00
   1   1   3  838.02   39.10
   1   1   3  860.41   38.50
  -1   1  -3  827.62   37.60
  -1  -1  -3  843.72   38.30
   1  -1   3  909.21   39.30
  -1  -1  -3  913.31   36.60
   1  -1   3  872.21   38.40
   1  -1   3  884.71   38.90
  -1   1  -4  477.45   23.80
   1   1   4  509.15   23.10
   1   1   4  494.45   24.30
  -1   1  -4  529.35   23.70
  -1   1  -4  557.14   24.30
  -1   1  -4  492.85   23.10
   1   1   4  505.45   25.20
  -1  -1  -4  527.05   24.10
  -1  -1  -4  530.95   22.10
   1  -1   4  502.05   24.10
  -1  -1  -4  542.45   24.20
   1  -1   4  526.15   25.30
   1  -1   4  506.85   24.50
   1  -1   4  519.55   22.10
   1   1   5   37.60    5.80
  -1   1  -5   35.90    5.60
  -1   1  -5   35.10    6.30
   1   1   5   40.60    7.00
   1  -1   5   38.90    7.00
  -1  -1  -5   32.50    6.00
  -1  -1  -5   34.40    3.10
  -1  -1  -5   37.50    5.40
   1  -1   5   38.90    6.10
   1  -1   5   37.40    3.30
  -1   1  -6  372.86   19.80
   1   1   6  395.36   21.70
   1   1   6  386.66   18.50
  -1   1  -6  381.26   20.00
   1   1   6  399.26   21.90
  -1   1  -6  378.76   19.30
   1  -1   6  342.57   20.60
   1  -1   6  348.47   18.70
   1  -1   6  382.76   17.20
  -1  -1  -6  372.16   19.50
  -1  -1  -6  360.56   18.40
  -1  -1  -6  365.06   17.00
   1  -1   6  362.26   19.70
   1   1   7   15.00    3.50
  -1   1  -7   19.80    5.20
   1   1   7   13.30    5.90
  -1   1  -7   16.90    4.20
  -1   1  -7   15.60    4.90
   1   1   7   15.00    3.70
   1   1   7   15.10    3.70
  -1   1  -7   21.40    5.10
  -1   1  -7   23.20    4.00
  -1   1  -7   16.90    5.10
  -1  -1  -7   15.70    5.50
   1  -1   7   19.00    4.90
  -1  -1  -7   14.40    5.00
   1  -1   7   20.20    3.60
  -1  -1  -7   13.80    5.00
   1  -1   7   13.60    4.30
  -1  -1  -7    9.50    5.00
  -1   1  -8    7.60    4.70
   1   1   8    3.80    5.90
   1   1   8    8.20    3.40
   1   1   8   10.80    7.10
  -1   1  -8    6.90    4.20
   1   1   8    7.40    3.40
  -1   1  -8   10.80    5.40
   1   1   8   11.00    3.50
   1   1   8   10.60    3.70
  -1   1  -8    1.20    4.50
  -1   1  -8   10.80    3.60
  -1   1  -8    8.90    4.20
  -1   1  -8    7.60    4.50
  -1   1  -8    9.50    5.90
  -1  -1  -8   12.00    5.40
  -1  -1  -8    8.30    3.10
   1  -1   8    4.80    2.60
   1  -1   8    7.50    4.10
  -1  -1  -8    3.90    4.90
  -1  -1  -8    7.10    3.70
  -1  -1  -8   11.80    5.20
   1  -1   8   10.90    3.40
   1  -1   8    8.50    3.90
  -1  -1  -8   12.30    5.50
  -1  -1  -8   10.50    3.60
  -1   1  -9   34.20    6.60
   1   1   9   37.00    5.50
  -1   1  -9   33.50    6.00
   1   1   9   39.30    6.40
  -1   1  -9   18.10    7.30
   1   1   9   33.10    9.40
  -1   1  -9   51.19    9.00
  -1   1  -9   34.10    6.60
  -1   1  -9   48.60    9.70
   1   1   9   29.50    7.00
   1   1   9   29.20    9.10
   1   1   9   33.60    5.90
   1   1   9   39.60    5.50
  -1   1  -9   39.40    7.30
   1  -1   9   42.10    8.80
  -1  -1  -9   29.10    5.80
  -1  -1  -9   39.40    6.60
  -1  -1  -9   28.70    7.20
   1  -1   9   40.60    7.40
   1  -1   9   48.60    7.10
   1  -1   9   41.60    7.80
   1  -1   9   33.20    6.30
  -1  -1  -9   29.50    7.20
  -1  -1  -9   43.50    9.20
  -1  -1  -9   53.69    9.60
  -1   1 -10   80.19    8.50
   1   1  10   64.89    8.70
   1   1  10   73.69    7.40
   1   1  10   81.09    7.90
   1   1  10   76.99    8.70
  -1   1 -10   75.59    9.30
   1   1  10   68.29    9.10
  -1   1 -10   80.19    7.90
  -1   1 -10   75.29   10.60
  -1   1 -10   78.99    9.80
  -1   1 -10   79.59    9.00
  -1   1 -10   81.99   10.90
   1   1  10   80.49   13.80
   1  -1  10   69.09    9.10
   1  -1  10   83.89    8.70
  -1  -1 -10   72.79    8.40
  -1  -1 -10   74.69    8.70
   1  -1  10   65.79    7.30
   1  -1  10   81.79    8.00
  -1  -1 -10   81.89   10.20
  -1  -1 -10   76.79    7.90
  -1  -1 -10   72.29    9.40
  -1   1 -11  119.39   14.10
   1   1  11  112.49    9.10
  -1   1 -11  127.59    9.70
  -1   1 -11  101.79   11.30
   1   1  11  121.59   12.50
  -1   1 -11  129.29   13.80
  -1   1 -11  113.29   14.70
   1   1  11   71.99   21.50
  -1   1 -11  118.49   10.40
  -1   1 -11  128.59   11.30
   1   1  11  115.39   11.10
   1   1  11  111.99    9.40
  -1  -1 -11  132.59   11.30
   1  -1  11  116.99   11.30
  -1  -1 -11  124.79   10.90
   1  -1  11  120.39   10.60
  -1  -1 -11  115.79   13.60
   1  -1  11  112.19   10.30
  -1  -1 -11  132.29   16.30
  -1  -1 -11  127.29   12.50
   1  -1  11  134.49   19.80
   1   1  12   24.90    6.00
  -1   1 -12   34.90    5.90
   1   1  12   23.80    6.70
  -1   1 -12   32.20    7.90
  -1   1 -12   33.60    6.70
  -1   1 -12   34.30    7.80
  -1   1 -12   31.60    7.10
   1   1  12   20.60    6.90
   1   1  12   27.30    5.90
  -1   1 -12   24.80    6.50
  -1   1 -12   31.60   10.50
   1   1  12   27.80    6.50
   1  -1  12   -0.10   23.90
   1  -1  12   30.50    7.10
  -1  -1 -12   11.10    7.20
   1  -1  12   31.00    6.30
   1  -1  12   49.00    8.40
   1  -1  12   12.90   14.70
  -1  -1 -12   45.90    7.50
  -1  -1 -12   25.80    7.20
  -1  -1 -12   35.80    8.60
  -1   1 -13  350.86   20.90
  -1   1 -13  393.46   24.20
  -1   1 -13  392.56   20.80
   1   1  13  388.96   30.90
  -1   1 -13  331.77   26.40
   1   1  13  355.76   21.10
  -1   1 -13  365.16   20.70
  -1   1 -13  331.87   20.90
  -1   1 -13  341.47   18.70
   1   1  13  318.37   17.90
   1   1  13  353.66   20.00
   1   1  13  334.77   19.50
  -1  -1 -13  355.76   21.70
   1  -1  13  292.27   27.50
   1  -1  13  354.36   18.60
   1  -1  13  367.86   20.80
  -1  -1 -13  339.57   19.60
  -1  -1 -13  351.26   21.70
  -1  -1 -13  282.77   48.50
  -1  -1 -13  358.26   22.70
   1  -1  13  393.56   20.80
  -1   1 -14   11.40    5.10
  -1   1 -14   19.70    7.90
  -1   1 -14   17.40   12.60
   1   1  14   15.50   11.10
  -1   1 -14   16.00    4.70
  -1   1 -14   15.60    7.90
   1   1  14    5.60    4.70
   1   1  14    4.60    4.30
  -1  -1 -14    8.50    4.80
   1  -1  14    4.70    5.10
  -1  -1 -14   19.60    9.40
   1  -1  14   13.90    4.40
  -1  -1 -14    4.70    5.40
   1  -1  14    8.40    5.10
  -1  -1 -14   12.90    7.00
  -1   1 -15   51.39    6.90
   1   1  15   49.99    6.50
   1   1  15   42.90    8.70
  -1   1 -15   40.60    6.90
  -1   1 -15   18.40    9.40
  -1   1 -15   58.59    8.60
   1  -1  15   43.90    6.40
  -1  -1 -15   47.10    9.90
  -1  -1 -15   59.29    7.70
  -1   1 -16   13.80    7.10
   1   1  16   14.60    4.10
   1   1  16   15.80    5.00
   1   1  16   13.50    2.80
  -1   1 -16   24.60    5.50
  -1   1 -16   11.20    4.90
  -1  -1 -16   15.90    5.70
  -1  -1 -16   21.90    9.50
  -1  -1 -16   26.60    5.10
   1  -1  16   15.40    5.30
  -1   2  16    0.10    3.90
   1   2 -16   -3.30    5.90
   1   2 -16    3.20    3.60
  -1   2  16    4.80    3.60
  -1   2  16  -12.00    6.10
   1   2 -16   -0.50    4.30
   1   2 -16    1.30    5.60
  -1  -2  16   -2.30    3.50
   1  -2 -16   11.50    6.90
  -1  -2  16    4.70    4.20
   1  -2 -16   -2.00    5.90
   1  -2 -16    5.80    5.30
  -1   2  15   40.50    6.60
   1   2 -15   19.10   12.30
  -1   2  15   38.30    6.00
   1   2 -15   28.90   10.00
   1   2 -15   46.70    7.90
   1   2 -15   44.90    9.30
  -1   2  15   44.70    8.30
   1   2 -15   39.70    6.60
  -1  -2  15   36.70   10.40
   1  -2 -15   26.70    6.00
  -1  -2  15   37.80    7.70
   1  -2 -15   15.20   11.00
   1  -2 -15   52.29   10.10
   1   2 -14    6.30    4.80
   1   2 -14   15.00    7.20
  -1   2  14   23.90   12.20
   1   2 -14   13.00    6.20
   1   2 -14   12.70    9.60
   1   2 -14   29.50   12.60
  -1   2  14   12.70    4.50
   1   2 -14   10.00    9.00
  -1   2  14   11.00    7.00
  -1   2  14    9.50    4.00
  -1   2  14   12.60   16.10
   1  -2 -14   13.80    9.40
  -1  -2  14   27.10   10.90
  -1  -2  14    5.90    5.50
  -1  -2  14   10.20    3.80
  -1  -2  14   17.60   18.10
   1  -2 -14    9.00    4.50
   1  -2 -14    2.90    7.40
  -1   2  13   -0.30    5.10
   1   2 -13   11.30    6.90
   1   2 -13    0.50    4.50
  -1   2  13   -5.10   11.30
   1   2 -13   -1.40    5.80
   1   2 -13   -1.60    4.80
  -1   2  13   -1.80    5.20
   1   2 -13   -5.10    6.20
  -1   2  13   -2.70    5.60
   1   2 -13  -10.70    7.80
  -1   2  13    4.70    9.60
  -1  -2  13   -1.90    5.30
   1  -2 -13   -0.40    6.80
  -1  -2  13   -1.50    9.70
   1  -2 -13    3.00    7.10
  -1  -2  13    5.50    5.70
   1  -2 -13    5.30    6.90
  -1   2  12   78.59   10.50
   1   2 -12  104.29   23.00
  -1   2  12   90.49    8.80
   1   2 -12   85.39    9.10
  -1   2  12   87.29   10.70
   1   2 -12   95.39    9.90
  -1   2  12   95.49   10.30
   1   2 -12   98.89   12.30
   1   2 -12   80.69   11.80
   1   2 -12   56.79   11.80
  -1   2  12   72.29   15.10
   1   2 -12   81.69   13.30
  -1  -2  12   86.89    9.80
  -1  -2  12  103.49   12.30
   1  -2 -12   95.69   12.10
  -1  -2  12   85.69   10.10
   1  -2 -12   80.99   10.00
   1  -2 -12   96.09   13.40
  -1  -2  12  139.59   31.70
   1  -2 -12   95.69   10.30
   1  -2 -12   85.69    9.90
  -1  -2  12   98.19   10.20
  -1  -2  12   88.99    9.90
   1   2 -11    3.50    5.40
   1   2 -11    9.40    6.10
   1   2 -11    4.00    5.40
   1   2 -11    1.40    4.30
   1   2 -11    6.40    6.40
  -1   2  11   14.00    8.20
  -1   2  11    9.50    4.40
  -1   2  11   -7.40    6.90
  -1   2  11    4.50    3.50
  -1   2  11    8.80    4.90
   1   2 -11   16.40    6.30
  -1   2  11    4.30    3.80
   1   2 -11    5.70    6.00
  -1  -2  11    6.80    4.40
  -1  -2  11    9.80    6.10
   1  -2 -11   12.40    5.80
  -1  -2  11   13.10   10.50
  -1  -2  11    8.40    5.70
   1  -2 -11    7.30    4.60
   1  -2 -11   15.10    6.60
   1  -2 -11    8.00    5.80
  -1  -2  11    6.80    5.20
   1   2 -10   -3.20    4.80
   1   2 -10   -2.40    3.90
  -1   2  10    0.20    4.00
   1   2 -10    0.30    3.90
   1   2 -10    2.70    5.60
  -1   2  10   -1.30    3.70
  -1   2  10   -1.90   10.40
   1   2 -10    4.80    5.60
  -1   2  10    0.80    4.70
   1   2 -10   -5.10    5.80
   1   2 -10    3.50    4.00
  -1   2  10    1.40    3.60
  -1   2  10  -16.10    8.00
  -1  -2  10    8.20    6.50
   1  -2 -10    5.50    8.30
  -1  -2  10   -3.50    3.60
   1  -2 -10   -5.70    5.10
   1  -2 -10   -6.60    5.40
   1  -2 -10    0.60    5.20
  -1  -2  10   -3.20    8.30
  -1  -2  10    2.00    4.60
   1  -2 -10    2.30    5.20
  -1  -2  10    0.20    3.60
  -1  -2  10  -13.40    6.50
  -1  -2  10   -6.00    5.70
   1  -2 -10   -1.80    4.10
   1  -2 -10   15.90   10.30
   1   2  -9    5.70    5.90
   1   2  -9   -0.90    5.20
  -1   2   9    7.00    3.60
   1   2  -9    5.10    5.60
  -1   2   9   -5.80    4.30
   1   2  -9    2.10    3.60
  -1   2   9   11.90    8.20
  -1   2   9   -0.80    5.80
   1   2  -9    3.80    4.90
   1  -2  -9    5.30    7.00
   1  -2  -9    0.60    5.10
   1  -2  -9   11.80    5.20
   1  -2  -9    5.00    6.80
  -1  -2   9    4.50    3.60
  -1  -2   9    4.30    5.20
   1  -2  -9    0.80    5.50
  -1  -2   9    3.30    4.50
  -1  -2   9    1.10    8.70
   1  -2  -9    3.30    5.60
  -1  -2   9   -6.40    5.80
  -1  -2   9    2.90    9.70
  -1  -2   9    1.40    3.80
   1   2  -8   71.39    6.80
  -1   2   8   69.79    6.80
   1   2  -8   71.79    7.20
   1   2  -8   74.69    9.10
  -1   2   8   66.69    6.50
   1   2  -8   79.99    8.60
  -1   2   8   69.89   12.10
   1   2  -8   59.49    8.00
  -1   2   8   57.79    9.30
   1   2  -8   86.59    8.80
   1  -2  -8   66.09    8.20
  -1  -2   8   78.19   10.60
  -1  -2   8   69.29    9.20
  -1  -2   8   43.10    9.40
  -1  -2   8   62.79    8.40
  -1  -2   8   75.69    7.90
  -1  -2   8   67.49    6.40
   1  -2  -8   66.69    8.50
   1  -2  -8   77.99    9.00
   1  -2  -8   84.89    9.50
   1  -2  -8   62.49    7.60
  -1  -2   8   70.69   11.30
  -1   2   7  772.42   35.00
  -1   2   7  789.02   38.80
  -1   2   7  783.82   35.60
   1   2  -7  812.52   35.90
   1   2  -7  718.13   34.90
  -1   2   7  805.92   40.80
   1   2  -7  799.82   36.60
   1   2  -7  782.72   36.70
   1   2  -7  770.32   37.10
   1   2  -7  801.02   37.30
  -1  -2   7  802.12   39.30
   1  -2  -7  802.62   36.00
   1  -2  -7  783.52   35.90
   1  -2  -7  785.32   36.60
  -1  -2   7  817.12   39.50
  -1  -2   7  755.82   35.70
   1   2  -6 1884.21   80.39
   1   2  -6 1835.82   79.29
   1   2  -6 1729.33   78.79
  -1   2   6 1824.22   78.99
   1   2  -6 1895.51   80.99
  -1   2   6 1880.51   83.79
   1   2  -6 1875.81   79.99
  -1   2   6 1819.32   79.19
   1  -2  -6 1860.11   80.09
  -1  -2   6 1882.31   82.69
  -1  -2   6 1898.51   79.69
  -1  -2   6 1914.11   82.69
  -1   2   5  995.00   44.30
   1   2  -5 1036.70   43.40
   1   2  -5  966.10   42.20
   1   2  -5 1076.69   43.80
  -1   2   5  986.70   46.50
  -1   2   5  939.71   42.20
   1  -2  -5  981.80   43.20
  -1  -2   5 1053.19   45.70
  -1  -2   5  914.81   45.50
  -1  -2   5  932.51   43.30
   1  -2  -5  884.21   41.80
  -1  -2   5  933.51   42.10
   1  -2  -5  979.30   42.40
  -1   2   4   26.50    5.70
  -1   2   4   20.60    3.60
   1   2  -4   26.10    4.20
   1   2  -4   25.30    3.80
  -1   2   4   21.90    4.20
  -1  -2   4   24.60    5.90
   1  -2  -4   25.70    3.80
  -1  -2   4   25.30    3.60
   1  -2  -4   21.80    3.50
  -1  -2   4   27.30    6.00
   1  -2  -4   27.30    4.10
  -1   2   3  177.78   10.10
  -1   2   3  186.68   12.30
   1   2  -3  174.78    9.00
   1   2  -3  191.68    9.60
   1   2  -3  189.38    8.90
  -1   2   3  168.98    8.40
  -1  -2   3  177.68   11.40
  -1  -2   3  180.68   11.30
   1  -2  -3  173.58    9.80
   1   2  -2  160.18    7.70
  -1   2   2  182.68   11.10
   1   2  -2  170.38    8.50
  -1   2   2  158.68    8.60
  -1   2   2  163.68    8.50
   1  -2  -2  164.98    9.80
  -1  -2   2  168.98   11.30
  -1  -2   2  155.98   10.10
   1   2  -1 4076.99  171.48
   1   2  -1 3884.01  171.48
  -1   2   1 3946.31  171.88
  -1   2   1 4031.60  172.28
   1   2  -1 4263.67  172.68
  -1   2   1 4293.17  172.48
  -1  -2   1 4154.58  173.98
   1  -2  -1 4214.68  173.78
   1  -2  -1 4356.66  174.48
  -1  -2   1 4129.59  174.28
  -1   2   0 9999.00  389.76
  -1   2   0 8719.23  389.56
   1   2   0 9458.55  389.36
   1   2   1  523.45   21.70
  -1   2  -1  521.55   23.20
  -1   2  -1  493.75   22.40
  -1   2  -1  503.25   21.90
  -1   2  -1  480.05   23.20
   1  -2   1  521.65   23.60
  -1  -2  -1  495.45   24.00
   1  -2   1  511.65   24.40
  -1  -2  -1  475.65   23.30
  -1   2  -2  378.46   18.10
   1   2   2  364.06   17.80
  -1   2  -2  393.76   17.10
  -1   2  -2  380.96   16.10
   1   2   2  378.76   18.40
   1  -2   2  397.46   19.70
   1  -2   2  391.26   18.70
  -1  -2  -2  355.76   17.80
  -1  -2  -2  354.66   19.10
  -1  -2  -2  353.16   17.60
   1   2   3   11.90    2.30
   1   2   3   10.50    3.10
  -1   2  -3   10.40    3.30
   1   2   3   15.80    4.40
  -1   2  -3   12.70    2.70
  -1  -2  -3   10.50    3.80
  -1  -2  -3   11.80    2.60
   1  -2   3   13.00    4.60
   1  -2   3   10.70    3.10
   1  -2   3    9.00    4.60
  -1   2  -4  222.28   11.70
  -1   2  -4  206.88   12.60
   1   2   4  228.58   14.30
  -1   2  -4  221.08   13.30
   1   2   4  226.38   11.30
   1   2   4  236.88   14.90
  -1   2  -4  231.38   12.40
   1  -2   4  220.88   12.00
   1  -2   4  230.68   14.20
  -1  -2  -4  227.28   13.00
  -1  -2  -4  214.38   11.60
  -1   2  -5  558.24   26.20
  -1   2  -5  546.45   25.10
   1   2   5  496.65   23.80
   1   2   5  528.15   24.50
   1   2   5  603.44   28.10
   1   2   5  533.65   28.30
  -1   2  -5  502.95   25.60
   1  -2   5  486.55   24.90
   1  -2   5  543.35   28.00
   1  -2   5  521.85   27.60
  -1  -2  -5  514.95   24.60
  -1   2  -6  183.88   11.50
  -1   2  -6  179.38   12.40
   1   2   6  156.68   14.00
  -1   2  -6  189.28   12.50
  -1   2  -6  185.58   10.40
   1   2   6  176.48   11.00
  -1   2  -6  177.68   10.80
   1   2   6  170.88   10.20
   1   2   6  175.78   14.20
  -1  -2  -6  183.78   11.80
  -1  -2  -6  170.08   11.80
   1  -2   6  184.68   14.20
   1  -2   6  181.18   11.30
   1  -2   6  185.18   14.00
  -1  -2  -6  164.98   11.60
  -1   2  -7  265.57   16.20
   1   2   7  249.58   14.50
  -1   2  -7  256.77   13.70
   1   2   7  260.67   13.70
  -1   2  -7  265.47   16.50
   1   2   7  268.87   14.20
  -1   2  -7  247.78   14.20
  -1   2  -7  269.87   14.50
  -1   2  -7  261.17   15.80
   1   2   7  257.47   18.20
   1  -2   7  243.48   13.60
   1  -2   7  243.98   16.00
  -1  -2  -7  275.57   14.70
  -1  -2  -7  238.48   15.40
   1  -2   7  270.57   18.30
   1  -2   7  239.58   16.50
   1  -2   7  279.77   15.00
  -1  -2  -7  262.47   16.00
  -1  -2  -7  257.37   16.20
   1  -2   7  254.07   14.90
  -1  -2  -7  242.38   14.20
   1  -2   7  236.58   17.00
  -1   2  -8   51.59    8.00
  -1   2  -8   42.10    6.60
  -1   2  -8   56.99    8.00
   1   2   8   29.60    9.80
  -1   2  -8   47.60    8.20
  -1   2  -8   54.99    6.40
   1   2   8   48.30    7.10
  -1   2  -8   55.09    7.80
   1   2   8   46.80    6.90
  -1   2  -8   45.90    8.90
   1   2   8   54.59    6.80
   1   2   8   45.30    6.20
   1   2   8   26.00    8.40
  -1  -2  -8   29.80    7.60
   1  -2   8   48.10    7.60
  -1  -2  -8   46.70    7.80
  -1  -2  -8   57.59    9.30
   1  -2   8   51.69    8.00
  -1  -2  -8   50.99    9.40
   1  -2   8   47.40    7.90
   1  -2   8   49.90    9.30
   1  -2   8   58.59   11.40
   1  -2   8   49.80    5.70
  -1  -2  -8   41.40    8.10
  -1  -2  -8   32.10    6.90
   1  -2   8   41.30    7.40
   1  -2   8   47.80    8.70
   1  -2   8   32.40   10.30
  -1  -2  -8   54.29    8.40
   1   2   9   98.09    9.00
  -1   2  -9  111.99   11.00
   1   2   9   89.19   13.70
  -1   2  -9   98.49    9.90
   1   2   9   94.79   14.60
   1   2   9   87.39    8.10
  -1   2  -9   97.69    9.70
  -1   2  -9   99.09   10.30
  -1   2  -9  101.59   11.50
   1   2   9   83.39    8.20
  -1   2  -9   82.29   11.90
   1   2   9   88.09    7.80
  -1   2  -9  108.69    8.70
  -1   2  -9   96.69    9.80
  -1  -2  -9   92.29   10.30
  -1  -2  -9   99.79   12.00
  -1  -2  -9   89.49   11.40
   1  -2   9   91.59    8.90
   1  -2   9  103.79   11.10
   1  -2   9   97.79    9.80
  -1  -2  -9   96.09   12.70
   1  -2   9  102.49   12.20
  -1  -2  -9   92.09   10.70
   1  -2   9   98.09    9.80
   1  -2   9   92.79   14.00
   1  -2   9   97.59    9.20
  -1  -2  -9   79.99   13.60
  -1  -2  -9   79.89    9.70
   1  -2   9   82.99   12.50
  -1   2 -10  185.18   12.00
  -1   2 -10  188.88   14.00
   1   2  10  172.38   11.90
   1   2  10  174.48   20.80
  -1   2 -10  208.88   16.00
   1   2  10  187.18   11.70
  -1   2 -10  192.88   16.80
  -1   2 -10  165.98   14.70
   1   2  10  179.68   13.40
  -1   2 -10  212.48   13.80
  -1   2 -10  190.88   14.20
   1   2  10  156.98   17.50
   1   2  10  195.58   13.00
   1  -2  10  145.89   14.60
   1  -2  10  162.58   18.10
  -1  -2 -10  174.28   15.10
  -1  -2 -10  168.98   14.30
  -1  -2 -10  200.08   13.90
   1  -2  10  168.38   13.40
  -1  -2 -10  206.38   14.50
  -1  -2 -10  180.38   14.10
  -1  -2 -10  157.28   14.20
   1  -2  10  182.88   14.20
   1  -2  10  160.38   12.30
   1  -2  10  181.18   12.00
   1  -2  10  166.68   12.20
  -1   2 -11  335.97   24.30
   1   2  11  346.67   20.50
  -1   2 -11  351.86   22.90
   1   2  11  347.27   19.80
  -1   2 -11  352.46   20.30
   1   2  11  303.67   21.70
   1   2  11  303.37   30.50
  -1   2 -11  344.17   18.70
  -1   2 -11  350.76   20.00
  -1   2 -11  374.36   23.20
  -1   2 -11  338.17   20.60
   1   2  11  357.36   20.00
   1   2  11  352.66   18.70
   1  -2  11  314.47   25.60
  -1  -2 -11  321.57   18.90
  -1  -2 -11  386.36   22.00
  -1  -2 -11  354.16   21.30
   1  -2  11  356.66   18.90
   1  -2  11  308.97   19.30
  -1  -2 -11  327.67   21.20
  -1  -2 -11  364.96   19.90
  -1  -2 -11  377.96   22.40
   1  -2  11  359.66   20.50
   1   2  12   11.50    4.60
   1   2  12   -2.20    7.60
   1   2  12   11.10   11.30
   1   2  12   15.10    6.00
  -1   2 -12   15.50    5.60
  -1   2 -12    9.50    6.40
  -1   2 -12   11.20    6.40
  -1   2 -12   22.10    6.20
   1   2  12   11.90    5.70
   1   2  12   15.70    6.00
  -1   2 -12   14.60    9.20
  -1   2 -12   11.20    8.40
  -1  -2 -12   13.00    5.70
   1  -2  12   10.00    6.00
   1  -2  12  -11.40   12.80
  -1  -2 -12   18.00    9.60
   1  -2  12   16.20    6.00
  -1  -2 -12   16.60    5.10
   1  -2  12   15.10    4.20
  -1  -2 -12   -2.20    5.70
  -1   2 -13    8.80   12.80
  -1   2 -13   -0.10    5.90
  -1   2 -13  -10.00    6.50
  -1   2 -13   18.50    7.10
   1   2  13    2.30    7.40
   1   2  13    3.30   11.10
  -1   2 -13   -3.50    5.70
   1   2  13   -3.50    3.60
   1   2  13   -9.20   23.30
   1   2  13    0.10    3.50
  -1   2 -13    0.50    4.50
   1   2  13    4.90    4.50
  -1  -2 -13    2.20    7.00
   1  -2  13   -0.40    3.20
  -1  -2 -13    1.50    4.20
  -1  -2 -13   -5.10    8.70
   1  -2  13    2.00   19.30
   1  -2  13   -5.00    3.50
   1  -2  13    5.60    5.60
  -1  -2 -13   -3.40    6.40
   1   2  14  -11.20    6.80
  -1   2 -14    1.20    4.20
   1   2  14   -1.00    4.40
   1   2  14   -4.20    4.70
  -1   2 -14    3.50    5.70
  -1   2 -14    2.40    6.50
  -1   2 -14    4.10    6.30
   1   2  14    7.10    5.10
  -1   2 -14    6.70    8.20
  -1  -2 -14    2.40    5.70
  -1  -2 -14    9.30   11.30
  -1  -2 -14    3.80    4.80
  -1  -2 -14    3.60   11.10
   1  -2  14   -1.70    5.30
   1  -2  14    0.40    3.00
   1   2  15   22.10    6.50
  -1   2 -15   32.20    6.70
  -1   2 -15   15.20    5.30
  -1   2 -15    9.50    6.50
   1   2  15   22.00    5.90
  -1   2 -15   18.90    5.30
  -1  -2 -15   23.30    4.80
  -1  -2 -15   24.30   12.10
   1  -2  15   30.70    4.80
  -1  -2 -15   34.90    9.20
   1  -2  15   14.40    6.10
   1   2  16    0.40    3.30
   1   2  16    4.70    2.70
  -1   2 -16    4.00    4.60
  -1  -2 -16    4.00    4.30
   1  -2  16   -0.90    3.10
  -1   3  16    2.30    2.80
   1   3 -16   -3.70    4.00
  -1   3  16   -2.40    3.10
   1   3 -16    2.80    3.80
   1  -3 -16   -5.50    3.40
   1  -3 -16    1.30    3.90
  -1  -3  16    2.30    1.80
   1   3 -15    7.90    6.60
   1   3 -15   17.40    8.90
   1   3 -15   17.40    4.30
  -1   3  15   11.40    5.20
  -1   3  15   11.90    6.50
   1   3 -15   23.80    7.60
  -1   3  15   25.90    5.30
   1   3 -15   15.10    4.70
   1  -3 -15   12.80    4.00
   1  -3 -15   18.00    6.60
  -1  -3  15    7.80    2.60
   1   3 -14    5.90    4.30
   1   3 -14    6.10    9.20
  -1   3  14   10.50    4.50
   1   3 -14    5.40    3.70
  -1   3  14    6.30    5.20
  -1   3  14    1.00    6.50
   1   3 -14    9.50    6.90
   1   3 -14    1.00   12.00
  -1   3  14   10.40    3.80
  -1  -3  14   -3.30    4.50
  -1  -3  14   17.50    6.20
   1  -3 -14    6.10    5.30
   1  -3 -14   19.10   12.80
  -1  -3  14    9.20    4.20
  -1  -3  14    6.50    6.30
   1  -3 -14    8.00    5.70
  -1   3  13   24.90   12.70
   1   3 -13   10.90    6.70
   1   3 -13   14.50   10.50
   1   3 -13   22.40    5.50
  -1   3  13   16.50    6.10
   1   3 -13   18.70    5.20
   1   3 -13   21.00    7.50
  -1   3  13   14.60    6.30
  -1   3  13   15.30    5.10
   1   3 -13   28.60    8.20
  -1   3  13   21.90    5.90
  -1  -3  13   15.80    6.00
  -1  -3  13   17.30   11.70
   1  -3 -13   21.30    6.10
   1  -3 -13   14.70   14.00
   1  -3 -13   19.10   11.30
  -1  -3  13   10.20    4.70
  -1  -3  13    9.70    6.20
   1  -3 -13   10.40    5.20
  -1  -3  13   11.30    8.00
   1   3 -12   85.89    8.90
   1   3 -12   71.19   12.90
  -1   3  12   79.09   10.80
  -1   3  12   80.99    8.40
   1   3 -12   87.19   12.70
   1   3 -12   87.59    9.50
   1   3 -12   78.09   10.30
   1   3 -12   79.39   12.80
  -1   3  12   84.19   10.30
  -1   3  12   48.40   12.70
  -1  -3  12   73.49   14.30
  -1  -3  12   89.89   13.40
   1  -3 -12   81.69   10.80
   1  -3 -12   78.49   12.00
  -1  -3  12   61.69    9.80
  -1  -3  12   62.59   12.10
  -1   3  11  199.58   13.40
  -1   3  11  188.68   13.80
   1   3 -11  216.08   15.50
  -1   3  11  211.28   14.60
   1   3 -11  209.88   17.50
   1   3 -11  213.08   15.00
   1   3 -11  200.58   14.10
  -1   3  11  217.28   13.20
   1   3 -11  214.28   13.60
   1  -3 -11  189.78   15.80
   1  -3 -11  219.68   16.40
  -1  -3  11  212.28   14.10
  -1  -3  11  157.48   24.40
   1  -3 -11  207.18   15.40
   1  -3 -11  174.58   16.40
   1  -3 -11  215.08   15.30
  -1  -3  11  212.08   13.70
  -1  -3  11  204.28   15.00
  -1  -3  11  218.78   15.70
  -1  -3  11  219.18   16.60
   1  -3 -11  196.68   16.70
  -1  -3  11  195.28   13.30
  -1   3  10   -1.10    4.10
  -1   3  10    6.20    7.90
   1   3 -10    0.40    5.30
  -1   3  10  -32.10   17.20
  -1   3  10   -0.70    5.20
   1   3 -10   -2.60    5.50
   1   3 -10    4.40    5.70
  -1   3  10    8.90    7.40
   1   3 -10   -2.10    5.90
   1   3 -10   -1.30    4.80
   1   3 -10    6.00    5.50
   1   3 -10   14.50    6.40
  -1  -3  10    0.30    4.20
   1  -3 -10   -2.70    7.80
  -1  -3  10    3.00    3.90
   1  -3 -10   -2.80    5.00
   1  -3 -10    6.70    6.70
  -1  -3  10  -16.00    8.60
  -1  -3  10   -3.00    3.90
  -1  -3  10    8.50    4.40
  -1  -3  10   10.30    8.50
   1  -3 -10   -1.00    5.90
   1  -3 -10  -14.50    7.30
  -1  -3  10   -7.10    5.30
   1   3  -9   58.79    7.90
  -1   3   9   51.89    6.70
   1   3  -9   40.10    7.40
  -1   3   9   49.60    7.10
   1   3  -9   49.50    8.20
  -1   3   9   37.10   11.30
   1   3  -9   74.09   12.50
  -1   3   9   45.70    7.20
   1   3  -9   60.79    7.40
  -1   3   9   36.20   14.10
   1   3  -9   46.70    8.90
   1   3  -9   50.19    8.00
  -1  -3   9   48.00    6.80
   1  -3  -9   48.20    7.80
  -1  -3   9   39.10    7.00
  -1  -3   9   60.19   11.50
   1  -3  -9   48.80    9.10
  -1  -3   9   52.59    7.60
   1  -3  -9   39.30    8.40
  -1  -3   9   48.40    7.80
  -1  -3   9   44.60    8.40
   1  -3  -9   41.60    7.90
  -1  -3   9   44.00   11.60
  -1  -3   9   40.40    7.80
  -1   3   8   27.10    4.60
  -1   3   8   22.30    8.10
  -1   3   8   19.80    7.90
   1   3  -8   19.00    6.20
   1   3  -8   23.40    5.00
   1   3  -8   26.00    7.10
  -1   3   8   24.20    4.80
   1   3  -8   29.90    5.60
  -1   3   8   31.20    6.80
   1  -3  -8   24.10    5.50
  -1  -3   8   28.50    6.50
   1  -3  -8   40.40    6.90
   1  -3  -8   21.60    8.20
   1  -3  -8   40.70    9.00
  -1  -3   8   22.90    4.90
   1  -3  -8   35.20    6.60
  -1  -3   8   38.90    9.10
  -1  -3   8   16.00    6.10
  -1  -3   8   32.60    5.80
   1  -3  -8   25.50    5.50
  -1  -3   8   22.40    7.00
   1   3  -7   19.10    4.10
   1   3  -7   19.90    5.20
   1   3  -7    6.40    5.10
   1   3  -7   30.30    6.90
  -1   3   7   18.20    3.90
   1   3  -7   20.50    4.10
   1   3  -7   24.20    5.90
  -1   3   7   11.20    7.40
  -1  -3   7   23.20    5.30
   1  -3  -7   11.70    4.10
   1  -3  -7   11.30    6.90
  -1  -3   7   15.70    5.20
  -1  -3   7   14.60    4.10
  -1  -3   7   17.60    4.30
  -1  -3   7   22.60    8.40
  -1  -3   7   17.70    4.40
  -1  -3   7   10.90    7.00
   1  -3  -7   17.00    5.00
  -1  -3   7   16.50    4.50
   1   3  -6  116.79    8.30
  -1   3   6  119.19   11.50
   1   3  -6  128.69   10.20
   1   3  -6  121.29    8.50
  -1   3   6  122.59   13.90
   1   3  -6  109.49    8.20
   1   3  -6  107.49    9.90
  -1   3   6  115.89    7.70
  -1   3   6  104.79    7.80
   1  -3  -6  117.19   11.30
  -1  -3   6  134.69   12.40
  -1  -3   6   94.29   10.20
  -1  -3   6  116.09    9.50
  -1  -3   6  110.99    8.50
  -1  -3   6  113.99    9.40
   1  -3  -6  107.99   11.70
   1  -3  -6  122.29   11.10
  -1  -3   6  102.49   13.00
  -1  -3   6  116.39   12.30
  -1   3   5    8.80    2.60
  -1   3   5    6.60    4.40
  -1   3   5   12.30    6.40
   1   3  -5    9.10    3.50
   1   3  -5    7.60    3.70
  -1   3   5    5.00    3.70
   1  -3  -5   15.20    4.80
   1  -3  -5   12.10    4.20
  -1  -3   5    7.50    6.20
  -1  -3   5    5.60    4.60
  -1   3   4   80.49   11.00
  -1   3   4   73.69    5.20
   1   3  -4   60.09    5.20
  -1   3   4   61.69    6.90
   1  -3  -4   68.59    7.90
  -1  -3   4   63.29   10.60
  -1  -3   4   60.49    8.80
   1  -3  -4   74.69    7.50
   1   3  -3  177.38    9.10
  -1   3   3  163.48   10.80
  -1   3   3  170.48   14.00
  -1   3   3  153.68    9.30
   1   3  -3  196.38   10.70
   1   3  -3  178.48    9.50
  -1  -3   3  181.98   13.30
   1  -3  -3  179.98   12.00
  -1  -3   3  195.38   13.00
   1   3  -2  320.97   16.10
   1   3  -2  274.77   14.00
  -1   3   2  330.07   18.20
  -1   3   2  265.67   16.00
  -1   3   2  320.47   14.80
   1   3  -2  331.87   15.50
  -1  -3   2  315.97   19.20
  -1  -3   2  315.27   17.80
   1  -3  -2  304.67   17.10
   1  -3  -2  323.27   17.80
  -1   3   1  139.29   12.00
   1   3  -1  138.69    9.80
  -1   3   1  138.69    7.10
  -1   3   1  125.09    8.40
   1   3  -1  128.09    8.40
  -1  -3   1  138.29   12.10
  -1  -3   1  136.19   10.60
   1  -3  -1  154.58   11.10
  -1   3   0   35.80    5.30
   1   3   0   36.60    6.60
  -1   3   0   29.40    2.80
  -1   3   0   25.50    4.60
   1   3   0   33.60    5.40
   1   3   0   37.10    4.80
   1   3   0   37.90    4.00
   1   3   0   36.60    2.50
   1  -3   0   32.00    5.90
  -1  -3   0   43.10    8.20
   1  -3   0   24.90    6.60
  -1  -3   0   37.40    7.10
  -1   3  -1  193.78   10.40
   1   3   1  208.18   12.60
   1   3   1  184.58   10.10
  -1   3  -1  208.88   12.20
  -1   3  -1  226.18   10.00
   1   3   1  214.38   10.30
  -1   3  -1  213.08   11.80
   1   3   1  217.28   14.70
   1  -3   1  214.78   13.00
   1  -3   1  215.18   15.20
  -1  -3  -1  217.08   14.10
  -1  -3  -1  206.68   13.70
   1   3   2  169.88   11.80
  -1   3  -2  178.18    9.00
  -1   3  -2  163.88    8.80
   1   3   2  189.68   14.10
  -1   3  -2  181.38   11.20
   1  -3   2  162.08   13.80
  -1  -3  -2  166.78   12.80
   1  -3   2  179.88   13.90
  -1  -3  -2  169.18   12.30
  -1   3  -3  609.04   29.60
   1   3   3  616.34   30.20
  -1   3  -3  588.64   27.10
   1   3   3  643.24   32.40
   1   3   3  605.84   27.10
  -1  -3  -3  641.84   29.20
   1  -3   3  633.94   30.50
   1  -3   3  634.04   31.80
  -1  -3  -3  602.44   29.10
  -1   3  -4   17.80    3.80
   1   3   4   18.40    6.50
  -1   3  -4   17.50    4.70
   1   3   4    9.80    6.20
   1   3   4   14.90    3.10
  -1   3  -4   16.40    4.80
   1  -3   4   13.30    5.90
  -1  -3  -4   14.80    4.00
   1  -3   4   16.70    6.80
   1  -3   4   11.90    4.60
  -1  -3  -4   14.90    4.10
  -1   3  -5    3.00    3.90
   1   3   5    3.30    3.00
  -1   3  -5   -0.70    3.30
   1   3   5    8.20    6.90
  -1   3  -5   -0.50    2.60
   1   3   5   -3.20    2.60
  -1   3  -5   -1.70    4.10
  -1  -3  -5    2.00    4.60
   1  -3   5   -8.60    4.30
  -1  -3  -5   -0.70    4.30
   1  -3   5   -0.50    5.50
   1  -3   5  -10.30    3.70
  -1  -3  -5    2.30    4.70
   1  -3   5    0.30    4.10
   1  -3   5    7.50    5.60
  -1  -3  -5   -9.20    5.80
  -1   3  -6  186.38   11.60
  -1   3  -6  184.88   12.10
  -1   3  -6  191.28   13.80
  -1   3  -6  184.68   13.00
   1   3   6  158.08   14.70
   1   3   6  177.78   11.20
  -1   3  -6  180.28   10.60
   1   3   6  166.98   17.30
   1   3   6  177.58   10.90
   1  -3   6  172.08   15.90
  -1  -3  -6  180.68   12.10
   1  -3   6  185.98   14.90
   1  -3   6  167.58   13.00
   1  -3   6  190.88   12.40
  -1  -3  -6  178.08   12.30
  -1  -3  -6  187.88   13.10
  -1  -3  -6  179.48   15.40
  -1  -3  -6  184.38   13.10
   1  -3   6  176.08   11.30
  -1  -3  -6  179.48   13.00
   1  -3   6  162.18   10.40
  -1   3  -7   12.50    5.10
   1   3   7   11.30    3.80
  -1   3  -7    6.70    6.80
   1   3   7    1.80    8.80
   1   3   7   10.00    6.80
  -1   3  -7    7.30    4.40
   1   3   7    4.90    3.50
  -1   3  -7    7.50    6.40
  -1   3  -7   10.20    6.20
   1  -3   7   10.00    3.50
  -1  -3  -7    2.40    4.50
   1  -3   7   -7.60    5.20
  -1  -3  -7    2.90    5.40
   1  -3   7   -2.50    5.60
   1  -3   7   11.40    7.70
   1  -3   7   12.20    6.00
  -1  -3  -7    0.40    3.80
  -1  -3  -7    5.50    3.60
   1  -3   7    6.00    3.80
  -1  -3  -7   13.80    7.70
   1  -3   7    9.50    3.70
   1  -3   7    7.80    6.70
  -1  -3  -7    0.00    5.90
  -1   3  -8   45.10    7.70
  -1   3  -8   33.50    7.80
   1   3   8   49.10    8.00
  -1   3  -8   32.80    7.90
   1   3   8   45.30    6.50
   1   3   8   47.40    8.30
  -1   3  -8   30.60    9.90
   1   3   8   43.30   11.60
   1   3   8   33.90    6.70
  -1   3  -8   28.60    7.20
  -1   3  -8   44.30    7.50
   1   3   8   43.40   10.70
  -1   3  -8   25.00    6.30
  -1   3  -8   42.10    6.70
  -1  -3  -8   40.90    7.10
   1  -3   8   40.80    8.70
  -1  -3  -8   52.79    8.20
   1  -3   8   38.50    7.00
   1  -3   8   47.80    6.90
  -1  -3  -8   38.30    6.50
  -1  -3  -8   33.20    7.00
  -1  -3  -8   41.10    7.40
   1  -3   8   60.59   12.40
  -1  -3  -8   30.00    8.20
   1  -3   8   45.60   10.10
   1  -3   8   42.40    7.70
   1  -3   8   45.80    9.20
   1  -3   8   33.50    6.10
  -1   3  -9  121.49   11.00
   1   3   9  119.09    9.70
  -1   3  -9  104.69   12.90
   1   3   9  127.99   10.20
  -1   3  -9  149.39   15.00
  -1   3  -9  117.19   11.60
   1   3   9  133.49   10.50
  -1   3  -9  119.49   12.90
   1   3   9  118.09    9.60
  -1   3  -9  103.19   10.40
  -1   3  -9  119.09   11.60
   1   3   9  114.89   18.30
   1  -3   9  122.49   11.20
   1  -3   9  130.99   12.50
   1  -3   9  112.69   13.70
  -1  -3  -9  149.19   13.20
  -1  -3  -9  119.09   11.50
  -1  -3  -9  120.89   13.20
   1  -3   9  111.89   10.10
  -1  -3  -9  107.49   11.20
   1  -3   9  110.49   13.70
   1  -3   9  120.89   12.00
  -1  -3  -9  122.39   12.20
   1  -3   9  112.09   10.80
   1  -3   9   99.69   16.40
  -1   3 -10    8.40    6.40
   1   3  10   -2.60   18.70
  -1   3 -10    9.30    6.40
  -1   3 -10    7.20    5.20
   1   3  10   12.00    4.80
   1   3  10    8.90    5.70
   1   3  10   11.30    5.40
  -1   3 -10   17.50    6.50
  -1   3 -10   11.60    6.50
  -1   3 -10   13.00    5.10
   1   3  10   12.60    4.50
  -1   3 -10   20.20    7.80
   1  -3  10   13.30    8.40
  -1  -3 -10    6.80    5.80
   1  -3  10    8.80    6.50
  -1  -3 -10   16.60    5.40
  -1  -3 -10    7.00    6.60
  -1  -3 -10   10.40    5.80
   1  -3  10   11.00    6.60
   1  -3  10   14.90    4.80
   1  -3  10   14.80    4.60
   1  -3  10    5.10    4.50
  -1  -3 -10   21.60    7.20
  -1  -3 -10   16.40    8.90
   1  -3  10   11.90   11.80
  -1   3 -11  100.89   13.30
  -1   3 -11   83.49   13.60
  -1   3 -11   80.39    9.20
  -1   3 -11   86.99   10.40
   1   3  11   74.49   10.00
   1   3  11   81.59    8.90
   1   3  11   61.29    8.40
   1   3  11   76.69    8.40
  -1   3 -11   82.29    9.00
   1   3  11   53.99   12.50
  -1   3 -11   76.19   11.20
   1  -3  11   56.39   10.00
   1  -3  11   92.29   17.70
  -1  -3 -11   77.89   12.10
  -1  -3 -11   76.69   13.30
   1  -3  11   79.09    9.50
  -1  -3 -11   98.39   12.10
   1  -3  11   97.49   11.10
  -1  -3 -11   76.49   11.10
   1  -3  11   78.89   11.00
  -1  -3 -11   80.39   11.90
   1  -3  11   84.59    8.90
   1  -3  11   70.69   10.50
  -1   3 -12   10.60   16.90
  -1   3 -12    8.70    7.00
   1   3  12   19.40    4.20
  -1   3 -12    4.00    6.10
  -1   3 -12    5.20    6.40
   1   3  12   19.60    6.30
  -1   3 -12   11.70    5.10
   1   3  12   16.30    6.20
  -1   3 -12    1.70    5.90
   1   3  12   12.10    5.70
   1  -3  12   11.90    7.00
  -1  -3 -12   19.40    6.50
   1  -3  12    5.70    4.50
  -1  -3 -12    6.80    8.00
   1  -3  12   13.70    6.20
  -1  -3 -12  -10.60    9.20
   1  -3  12   -2.50   24.40
   1  -3  12    4.40    5.90
  -1  -3 -12   13.00    6.80
   1  -3  12   16.10    4.90
  -1  -3 -12   22.50    5.70
  -1  -3 -12   13.70    4.80
   1   3  13   52.79    8.90
   1   3  13   35.60   10.50
   1   3  13   44.90    5.20
  -1   3 -13   45.40    7.30
  -1   3 -13   43.80   13.60
  -1   3 -13   40.60    7.60
  -1   3 -13   31.40    9.90
  -1   3 -13   46.00    7.20
   1   3  13   47.30    6.70
   1  -3  13   41.20    6.80
  -1  -3 -13   34.20    6.20
   1  -3  13   35.50    7.00
  -1  -3 -13   36.70   10.70
   1  -3  13   41.10    6.00
  -1  -3 -13   26.80    8.10
  -1  -3 -13   55.79    9.40
  -1   3 -14   24.50    6.80
   1   3  14   26.60    4.20
  -1   3 -14   34.20    8.10
   1   3  14   23.10    6.70
  -1   3 -14   37.30    6.30
  -1   3 -14   33.80    9.50
   1   3  14   34.90   12.60
  -1  -3 -14   14.90    6.80
  -1  -3 -14    3.70    9.10
   1  -3  14   48.20    9.10
  -1  -3 -14   41.60    7.80
  -1  -3 -14   21.70    7.00
  -1   3 -15    2.70    4.20
   1   3  15    1.10    3.10
  -1   3 -15   -2.90    4.00
  -1   3 -15    4.50    3.30
   1   3  15    5.00    2.80
   1  -3  15    2.30    2.80
  -1  -3 -15   -6.90    7.20
  -1  -3 -15   -2.60    3.00
   1   4 -15    2.60    2.60
  -1   4  15   -1.80    2.70
   1  -4 -15    6.10    4.80
   1  -4 -15   -3.70    4.00
   1  -4 -15    0.90    3.00
   1   4 -14   99.99   12.20
   1   4 -14   91.29    6.80
  -1   4  14   80.29    7.30
   1   4 -14   75.79    9.00
  -1   4  14   95.99    9.30
   1   4 -14   71.09    8.40
   1   4 -14   65.59   12.80
  -1   4  14   85.09    7.30
  -1   4  14   80.29   10.20
  -1  -4  14  110.49   12.90
  -1  -4  14   83.69    6.80
   1  -4 -14   70.89   10.00
   1  -4 -14   82.49    7.30
   1   4 -13  242.78   17.20
   1   4 -13  259.77   16.50
  -1   4  13  243.28   13.70
  -1   4  13  275.97   16.20
   1   4 -13  263.07   14.60
  -1   4  13  237.28   15.00
   1   4 -13  272.07   16.70
  -1   4  13  264.47   14.60
   1  -4 -13  264.97   19.90
  -1  -4  13  234.48   13.50
  -1  -4  13  257.77   15.00
   1  -4 -13  260.07   18.10
   1  -4 -13  278.27   14.70
   1  -4 -13  229.28   15.30
  -1   4  12   26.90    8.30
  -1   4  12   22.60    5.90
   1   4 -12   13.50    4.80
   1   4 -12   13.10   10.10
   1   4 -12    8.00    6.90
   1   4 -12   23.00    8.10
  -1   4  12   19.30    8.80
   1   4 -12   16.20    5.70
  -1  -4  12   22.80    6.60
   1  -4 -12    4.80    7.70
  -1  -4  12   12.10    3.50
  -1  -4  12   21.80    8.00
   1  -4 -12   19.20    5.60
   1  -4 -12   30.40    7.50
  -1  -4  12   10.50    6.60
   1  -4 -12   19.70    5.40
  -1  -4  12   18.50    4.80
   1  -4 -12   23.30    8.80
  -1   4  11   -1.30    4.90
   1   4 -11   -4.40    5.30
   1   4 -11    8.30    5.10
  -1   4  11    3.30    5.50
   1   4 -11   -0.10    8.90
   1   4 -11   -8.70    8.80
  -1   4  11   16.50   11.40
  -1   4  11    5.70    4.60
   1   4 -11    4.70    4.70
   1   4 -11    5.40    6.50
  -1   4  11   -2.00    4.00
  -1  -4  11   -3.00    9.70
   1  -4 -11   -1.80    4.90
   1  -4 -11    6.50    7.40
   1  -4 -11    9.70    6.60
  -1  -4  11    3.70    7.20
   1  -4 -11    6.30    6.50
  -1  -4  11    7.10    3.70
  -1  -4  11   -1.90    5.80
  -1  -4  11    0.30    8.90
  -1  -4  11   -0.30    4.10
  -1  -4  11    7.90   14.30
  -1   4  10    3.70    6.10
  -1   4  10   -0.70    5.10
   1   4 -10    7.60    4.90
   1   4 -10    0.90    4.40
   1   4 -10   -6.00    7.80
  -1   4  10  -11.90    8.50
   1   4 -10    5.40    4.80
  -1   4  10    1.50    4.30
  -1  -4  10   -3.90    6.80
  -1  -4  10   -1.90    5.90
  -1  -4  10   -1.50    6.10
  -1  -4  10    1.80    4.50
   1  -4 -10    3.20    5.00
  -1  -4  10    2.20   12.50
  -1  -4  10    4.40    7.50
  -1  -4  10   -4.50    6.10
   1  -4 -10    4.00    6.20
   1  -4 -10  -11.00    6.10
   1   4  -9  107.29   15.60
   1   4  -9   90.49    8.70
   1   4  -9   96.49   13.20
   1   4  -9  106.69   10.10
  -1   4   9   64.99   11.40
  -1   4   9   89.99    9.60
  -1   4   9   98.99    8.80
  -1   4   9   86.29   13.80
   1   4  -9   89.09   10.50
  -1  -4   9   89.89    7.80
  -1  -4   9   87.49   12.20
   1  -4  -9   98.49   12.50
   1  -4  -9   92.09   12.90
   1  -4  -9   85.89    9.30
   1  -4  -9   95.79   13.60
  -1  -4   9   91.19    9.10
  -1  -4   9   78.69   11.50
  -1  -4   9  112.09   16.70
  -1  -4   9   87.59    9.50
   1   4  -8   -7.30    6.70
   1   4  -8   -1.30    5.00
  -1   4   8   -1.20    3.90
  -1   4   8    2.70    3.70
   1   4  -8   -2.90    7.00
  -1   4   8    5.70    8.30
   1   4  -8   10.10    6.10
   1   4  -8    4.60    5.20
  -1  -4   8   -2.60    5.60
   1  -4  -8    7.50    4.40
  -1  -4   8    8.10    6.50
   1  -4  -8    0.10    6.50
  -1  -4   8   -1.10    9.50
   1  -4  -8   -1.20    7.30
   1  -4  -8   -2.80    5.40
  -1  -4   8    3.40    4.00
  -1  -4   8    1.50    5.90
  -1  -4   8   -2.80    8.70
  -1   4   7   55.59   14.00
  -1   4   7  128.19   21.30
   1   4  -7   71.69    8.50
   1   4  -7   70.79    8.40
   1   4  -7   73.89    9.60
   1   4  -7   79.79   11.00
  -1   4   7   79.89    7.80
  -1   4   7   60.99   10.30
  -1   4   7   69.09    7.00
   1   4  -7   52.79    8.70
  -1  -4   7   67.99   11.10
   1  -4  -7   76.09    9.20
  -1  -4   7   61.99   12.30
  -1  -4   7   70.49    8.10
  -1  -4   7   68.09   12.00
  -1  -4   7   60.19    9.30
  -1  -4   7   70.89   12.60
  -1  -4   7   77.99   10.80
   1   4  -6  182.78   13.50
  -1   4   6  183.38   11.30
  -1   4   6  173.58   10.70
  -1   4   6  156.18   16.20
   1   4  -6  181.78   11.60
   1   4  -6  176.38   15.00
  -1   4   6  178.08   18.60
   1   4  -6  163.08   12.90
  -1  -4   6  177.38   13.20
   1  -4  -6  173.08   13.00
  -1  -4   6  171.78   16.10
  -1  -4   6  178.98   12.60
   1  -4  -6  164.48   13.50
   1  -4  -6  181.98   14.00
  -1  -4   6  157.28   14.10
  -1  -4   6  192.98   18.30
  -1  -4   6  188.68   12.70
  -1  -4   6  182.78   16.10
   1  -4  -6  184.98   11.50
  -1  -4   6  188.68   11.90
   1   4  -5  159.68   12.80
  -1   4   5  162.48   13.40
   1   4  -5  157.18    9.70
  -1   4   5  185.58   12.50
  -1   4   5  187.78   19.00
  -1   4   5  170.88   10.00
  -1   4   5  164.98    9.60
   1   4  -5  144.19   11.70
   1   4  -5  153.98   10.00
   1  -4  -5  131.79   12.10
   1  -4  -5  159.88   15.40
  -1  -4   5  147.79   14.30
  -1  -4   5  144.89   16.20
  -1  -4   5  170.98   13.10
  -1  -4   5  152.98   12.90
  -1  -4   5  165.88   14.40
  -1  -4   5  171.08   12.30
   1  -4  -5  163.88   13.20
  -1  -4   5  129.69   14.60
   1  -4  -5  168.08   14.10
  -1  -4   5  158.28   12.20
   1   4  -4   85.89    9.00
   1   4  -4  100.79    6.90
   1   4  -4   85.29    9.10
  -1   4   4   79.09   12.50
  -1   4   4   72.89    9.70
   1   4  -4   73.69    6.60
  -1   4   4   85.79    6.40
  -1   4   4   89.09    9.00
  -1  -4   4   81.19    8.80
   1  -4  -4  104.19   12.60
  -1  -4   4   98.89   11.90
  -1  -4   4   75.29   12.30
  -1  -4   4   74.79   10.70
  -1  -4   4   81.49    7.90
  -1  -4   4   92.79   10.90
  -1  -4   4   94.89   10.00
  -1  -4   4   85.99    9.30
   1  -4  -4   71.59   12.40
   1  -4  -4   59.39    9.70
   1  -4  -4   91.09   11.30
   1  -4  -4   88.09   10.40
   1  -4  -4   74.59   10.30
   1   4  -3   82.79    5.00
   1   4  -3   63.39    7.90
   1   4  -3   68.99    6.50
  -1   4   3   65.99    7.20
   1   4  -3   89.69    8.50
  -1   4   3   72.09    8.80
  -1  -4   3   71.99   12.00
   1  -4  -3   75.09    9.80
  -1  -4   3   79.79    9.80
   1  -4  -3   82.59   12.00
   1  -4  -3   76.39   10.10
   1  -4  -3   76.09   10.80
   1  -4  -3   63.39   12.30
  -1  -4   3   76.79    9.60
  -1  -4   3   85.09    9.50
  -1  -4   3   65.19    7.00
  -1  -4   3   94.09   12.00
  -1   4   2  194.98   13.50
  -1   4   2  203.98   16.00
  -1   4   2  201.28   12.80
   1   4  -2  220.68   12.70
   1  -4  -2  247.28   17.50
  -1  -4   2  209.28   15.70
   1  -4  -2  190.48   13.20
  -1  -4   2  192.98   12.10
   1  -4  -2  209.28   14.60
  -1  -4   2  209.08   14.40
  -1  -4   2  235.78   15.50
   1  -4  -2  221.18   14.70
   1  -4  -2  228.58   16.20
   1  -4  -2  187.88   14.00
  -1  -4   2  198.38   13.30
  -1  -4   2  196.48   12.80
  -1   4   1 2223.38   94.69
  -1   4   1 1977.90   92.69
  -1   4   1 2102.09   90.59
   1   4  -1 2279.67   93.79
   1   4  -1 2199.28   95.39
   1  -4  -1 2184.38   96.59
  -1  -4   1 2077.09   93.69
  -1  -4   1 2228.38   97.29
   1  -4  -1 2072.39   94.29
   1  -4  -1 2220.08   95.69
  -1  -4   1 2252.57   96.59
   1  -4  -1 2217.18   94.29
   1  -4  -1 2207.28   94.19
  -1  -4   1 2151.18   93.59
  -1   4   0   35.00    5.70
   1   4   0   38.30    5.40
   1   4   0   29.60    6.50
  -1   4   0   34.90    5.30
   1   4   0   27.80    5.20
  -1   4   0   46.70    8.40
   1   4   0   26.40    4.60
   1  -4   0   45.10    6.80
   1  -4   0   30.70    7.60
   1  -4   0   40.30    7.50
  -1  -4   0   33.50    7.20
  -1  -4   0   43.10    6.80
  -1  -4   0   36.70    7.70
  -1  -4   0   42.40    7.60
   1  -4   0   36.50    8.20
  -1  -4   0   30.10    6.30
  -1  -4   0   35.00    8.00
   1  -4   0   43.90    7.20
   1   4   1  167.48   14.40
   1   4   1  173.28   11.10
  -1   4  -1  150.28   12.20
   1   4   1  143.39    8.80
   1   4   1  168.18    8.20
   1   4   1  164.48   11.50
  -1   4  -1  158.88   11.00
  -1   4  -1  164.98    7.80
   1  -4   1  158.78   12.30
   1  -4   1  157.38   12.70
  -1  -4  -1  159.48   12.30
   1  -4   1  162.38   11.30
  -1  -4  -1  174.08   11.90
  -1  -4  -1  152.08   14.30
  -1  -4  -1  168.78   13.60
  -1  -4  -1  151.68   13.40
   1  -4   1  156.88   15.00
  -1  -4  -1  163.08   12.40
  -1  -4  -1  166.98   13.40
   1  -4   1  155.18   12.20
  -1   4  -2  118.49   10.40
   1   4   2  113.49    6.80
  -1   4  -2   96.09    7.50
   1   4   2  115.29   10.40
  -1   4  -2  131.19    7.50
   1  -4   2  111.89    9.80
   1  -4   2  123.19   13.40
   1  -4   2  135.99   11.10
  -1  -4  -2  108.59   10.40
  -1  -4  -2  116.89   11.90
   1  -4   2  115.89   12.00
  -1  -4  -2  107.99   11.40
   1  -4   2  117.99   11.50
  -1  -4  -2  129.79   12.10
  -1  -4  -2  119.79   13.80
  -1  -4  -2  121.19   13.20
   1   4   3    2.30    6.80
   1   4   3    8.70    3.00
  -1   4  -3    8.00    3.50
  -1   4  -3    1.30    3.10
  -1   4  -3    9.70    6.40
   1   4   3   -3.80    6.60
   1  -4   3    7.10    6.80
  -1  -4  -3    3.40    6.50
   1  -4   3    6.40    5.30
   1  -4   3    1.00    5.30
  -1  -4  -3    8.10    6.70
   1  -4   3   -1.40    4.80
  -1  -4  -3   14.20    7.50
   1  -4   3    0.40    5.10
  -1  -4  -3    8.80    5.60
   1  -4   3   -0.50    3.20
  -1  -4  -3    8.00    6.00
  -1  -4  -3    7.10    4.00
   1   4   4   98.19    7.20
   1   4   4  102.39    8.20
   1   4   4   95.79   13.10
   1   4   4  104.49   16.00
  -1   4  -4   75.19   10.40
  -1   4  -4   87.59   10.80
  -1   4  -4   91.39    7.70
  -1   4  -4   98.89    8.10
  -1  -4  -4   91.09   10.80
   1  -4   4  110.79   12.70
   1  -4   4   85.09    9.70
  -1  -4  -4  101.29   13.30
   1  -4   4  105.29    9.00
   1  -4   4   86.89    8.20
   1  -4   4   83.29   11.10
  -1  -4  -4   98.69   10.60
  -1  -4  -4  112.49   11.50
   1  -4   4  100.69   10.90
  -1   4  -5   23.30    5.40
  -1   4  -5   18.40    5.00
  -1   4  -5   14.20    5.20
  -1   4  -5   15.90    7.30
   1   4   5    7.60   10.80
  -1   4  -5    9.70    6.20
   1   4   5   13.60    9.80
   1  -4   5   10.60    4.80
  -1  -4  -5   19.50    7.60
   1  -4   5   19.40    6.30
   1  -4   5   16.60    6.00
   1  -4   5   14.00    4.80
  -1  -4  -5   21.10    8.10
  -1  -4  -5   13.90    5.80
   1  -4   5   21.00    8.90
  -1  -4  -5    9.70    4.90
  -1  -4  -5   22.00    7.00
   1   4   6   14.90   12.90
  -1   4  -6    4.70    4.90
   1   4   6   11.40    4.60
  -1   4  -6  -10.90    6.60
   1   4   6   -1.60    9.70
  -1   4  -6    7.60    9.70
  -1   4  -6    8.50    3.90
   1   4   6   -2.70    3.80
  -1   4  -6   -2.20    4.90
   1  -4   6   -0.10    4.50
  -1  -4  -6   -2.50    7.00
   1  -4   6    5.80    7.10
   1  -4   6    8.80    3.70
  -1  -4  -6   -4.40    4.10
   1  -4   6   -0.70    7.30
   1  -4   6   -1.60    7.30
   1  -4   6    1.60    4.20
  -1  -4  -6    6.60    7.50
   1   4   7   58.19    7.60
  -1   4  -7   63.09    9.80
  -1   4  -7   56.49    8.30
   1   4   7   57.89   11.90
  -1   4  -7   66.19    9.90
  -1   4  -7   40.30    9.40
  -1   4  -7   67.19    9.90
  -1   4  -7   45.20   14.30
   1   4   7   66.09    7.20
  -1   4  -7   67.99    8.00
   1  -4   7   40.00    7.70
   1  -4   7   63.99   10.60
  -1  -4  -7   63.09    9.40
  -1  -4  -7   70.39   13.20
   1  -4   7   55.69   10.10
  -1  -4  -7   70.29   10.50
   1  -4   7   48.40   11.40
  -1  -4  -7   49.10    9.30
   1  -4   7   55.59    7.40
  -1  -4  -7   47.10    9.40
  -1   4  -8   10.00    6.90
   1   4   8    6.10    6.30
   1   4   8    6.10    4.50
  -1   4  -8    8.00    8.20
   1   4   8    4.10    3.90
  -1   4  -8    4.20    5.40
   1   4   8    3.00    4.10
  -1   4  -8   -2.30    7.10
   1   4   8    4.80   18.40
  -1   4  -8   19.00    9.40
  -1   4  -8   -2.20    5.30
  -1  -4  -8   18.60    9.10
  -1  -4  -8    5.10    5.80
  -1  -4  -8    0.00    7.40
   1  -4   8    7.90    7.60
   1  -4   8   -0.90    4.30
   1  -4   8   -2.00    5.80
   1  -4   8    6.40   11.20
   1  -4   8    8.00    3.50
  -1  -4  -8    9.10    4.40
   1  -4   8    2.60    4.50
   1  -4   8   10.20    8.70
  -1  -4  -8    7.70    6.80
   1   4   9   13.10    4.90
  -1   4  -9    7.70    8.20
   1   4   9    8.30    4.70
  -1   4  -9    2.80    8.80
   1   4   9   19.70    6.10
  -1   4  -9    2.20    5.10
   1   4   9   15.70    9.60
  -1   4  -9   15.30    5.10
  -1   4  -9    8.40    5.10
   1  -4   9   26.30   10.20
  -1  -4  -9    5.80    7.90
  -1  -4  -9    8.10    5.00
  -1  -4  -9   16.20    5.40
   1  -4   9   -6.00   11.60
   1  -4   9   13.90    6.80
   1  -4   9   -1.30   12.60
   1  -4   9    1.10    8.30
  -1  -4  -9   16.70    7.10
   1  -4   9    9.90    3.80
   1  -4   9   13.40    6.30
  -1  -4  -9    5.20    5.20
  -1  -4  -9   -3.60    8.60
  -1   4 -10    8.80    5.00
   1   4  10   -1.40    4.00
   1   4  10    1.50    3.70
  -1   4 -10    9.30    8.90
   1   4  10   -7.30   13.00
  -1   4 -10    5.50    6.90
  -1   4 -10    9.50    9.30
   1   4  10    5.70    4.70
  -1   4 -10    4.40    5.60
  -1   4 -10    0.50    4.50
   1   4  10    2.90    5.00
   1  -4  10    3.00    7.10
  -1  -4 -10    2.20    5.00
  -1  -4 -10   10.30    6.30
   1  -4  10    1.50    4.40
   1  -4  10   16.50   13.90
  -1  -4 -10    1.00    7.40
   1  -4  10   -4.10    3.30
   1  -4  10   -5.70    5.70
  -1  -4 -10    4.00    4.60
  -1  -4 -10   12.70    8.10
   1  -4  10   13.70   15.00
  -1   4 -11  408.26   26.80
  -1   4 -11  460.65   24.30
  -1   4 -11  503.95   23.50
  -1   4 -11  460.95   24.30
   1   4  11  464.85   24.60
   1   4  11  437.66   22.50
   1   4  11  467.85   23.20
  -1  -4 -11  458.85   23.10
  -1  -4 -11  458.05   27.00
  -1  -4 -11  473.75   25.80
   1  -4  11  484.05   21.60
   1  -4  11  417.16   25.10
  -1  -4 -11  471.25   24.90
   1  -4  11  482.05   24.20
   1  -4  11  419.26   23.70
  -1  -4 -11  420.96   25.00
   1   4  12  142.89   14.20
  -1   4 -12  176.38   11.30
   1   4  12  168.38   10.90
  -1   4 -12  122.49   16.00
  -1   4 -12  166.08   11.30
   1   4  12  170.58   12.30
   1   4  12  178.58   12.20
  -1   4 -12  139.49   13.00
   1  -4  12  128.19   12.10
  -1  -4 -12  151.18   11.10
   1  -4  12  190.38   17.70
  -1  -4 -12  152.88   12.30
   1  -4  12  158.88   11.70
   1  -4  12  161.88   10.60
  -1  -4 -12  185.28   13.80
   1   4  13   -1.10    2.90
   1   4  13    6.80    6.40
  -1   4 -13    5.70    4.70
  -1   4 -13    2.90    4.00
   1   4  13    7.30    3.70
  -1   4 -13   -2.80    5.00
  -1   4 -13    3.60    4.90
   1   4  13    0.40    3.50
   1  -4  13   -3.90    6.70
  -1  -4 -13   -1.80    3.90
   1  -4  13    7.00    8.70
   1  -4  13    4.20    3.30
  -1  -4 -13    4.40    4.50
   1  -4  13   -0.10    3.70
   1   4  14   27.30    3.70
  -1   4 -14   18.20    4.40
   1   4  14   15.00    3.90
  -1  -4 -14   18.30    5.50
  -1  -4 -14   23.10    4.70
  -1   5  13    4.90    4.60
   1   5 -13    3.50    6.40
  -1   5  13   12.50    5.20
  -1   5  13   10.70    4.00
   1   5 -13   11.20    4.30
   1   5 -13   12.50    4.30
  -1  -5  13    4.10    5.00
  -1  -5  13    9.20    3.50
   1  -5 -13    5.70    4.50
   1  -5 -13   10.30    4.80
   1  -5 -13   10.40    5.10
  -1  -5  13    8.50    4.60
   1   5 -12   24.60    6.30
  -1   5  12   18.60    6.10
   1   5 -12   17.50    6.10
   1   5 -12   18.40    8.00
  -1   5  12   37.40    6.10
  -1   5  12   17.70    4.50
   1  -5 -12   16.30    8.70
   1  -5 -12   19.30    7.20
  -1  -5  12   31.00    5.90
  -1  -5  12   20.90    4.50
  -1  -5  12   24.30   16.80
   1  -5 -12   17.60    4.40
   1  -5 -12   18.50    7.20
  -1  -5  12   37.70    7.10
   1  -5 -12   17.50    4.50
   1   5 -11   60.39    9.70
   1   5 -11   69.69    9.80
  -1   5  11   59.29    7.20
  -1   5  11   43.20    8.50
   1   5 -11   74.89    6.40
   1   5 -11   51.39    8.40
  -1   5  11   64.09    7.50
  -1  -5  11   72.99    9.40
  -1  -5  11   76.79   15.50
   1  -5 -11   66.29   10.10
  -1  -5  11   77.19    8.20
  -1  -5  11   64.29    8.60
   1  -5 -11   62.49    9.20
   1  -5 -11   77.89   10.40
   1  -5 -11   76.99    9.80
   1  -5 -11   49.30   10.00
   1   5 -10   88.09    8.90
  -1   5  10  120.99   12.20
   1   5 -10  110.99    9.60
  -1   5  10  130.39   13.20
   1   5 -10  100.79   13.30
  -1   5  10   94.69    9.20
  -1   5  10   85.39   12.60
   1   5 -10  115.09   22.10
  -1  -5  10  114.89   10.80
   1  -5 -10  111.89   11.80
  -1  -5  10  127.79   12.40
   1  -5 -10  102.19   11.30
   1  -5 -10  112.79   10.50
  -1  -5  10  104.49   17.00
  -1  -5  10  116.09   10.00
   1  -5 -10   82.59   13.20
   1  -5 -10  130.89   13.00
  -1   5   9  116.49   31.60
   1   5  -9  104.79    9.50
  -1   5   9  140.79   11.10
   1   5  -9  121.19   10.60
  -1   5   9  119.69   13.40
  -1   5   9  112.29    9.50
   1   5  -9  105.49   11.90
  -1   5   9  104.39   11.10
   1  -5  -9  115.89   11.30
  -1  -5   9   76.49   26.70
  -1  -5   9  114.79   12.00
   1  -5  -9  130.59   12.90
  -1  -5   9  103.79   14.20
   1  -5  -9  126.09   12.50
   1  -5  -9   91.69   14.40
   1  -5  -9   89.39   12.00
  -1  -5   9  113.09   12.10
  -1  -5   9  122.69   12.90
  -1   5   8   51.59    8.50
  -1   5   8   66.89    9.90
   1   5  -8   68.19    8.60
   1   5  -8   68.59    9.10
  -1   5   8   45.20   16.10
   1   5  -8   68.89   12.70
   1  -5  -8   60.59    9.70
  -1  -5   8   74.19    9.30
  -1  -5   8   71.89   11.60
  -1  -5   8   43.40    9.20
  -1  -5   8   72.79   16.30
   1  -5  -8   84.59   11.50
   1  -5  -8   69.89    8.90
  -1  -5   8   74.89    8.70
  -1  -5   8   67.09   13.20
   1  -5  -8   61.49   13.50
   1  -5  -8   90.19   14.00
   1   5  -7    0.70    9.80
  -1   5   7    0.20    4.00
   1   5  -7   -1.50   12.30
   1   5  -7    1.60    4.40
  -1   5   7   -1.90    4.70
   1   5  -7  -12.30    5.40
   1  -5  -7   -1.60    8.80
  -1  -5   7    2.80    4.70
  -1  -5   7   -7.50    6.90
   1  -5  -7    1.40    8.50
   1  -5  -7    8.00    7.30
   1  -5  -7    1.90    4.30
  -1  -5   7    5.60    6.10
   1  -5  -7   11.10    6.90
  -1  -5   7    4.10    6.40
  -1  -5   7   -6.30    5.80
  -1  -5   7   -0.80   11.00
  -1  -5   7   -5.90    6.90
   1   5  -6   27.90    7.30
  -1   5   6   12.10    4.30
   1   5  -6   10.20    8.10
   1   5  -6    9.80    5.20
   1   5  -6   29.20   11.70
  -1   5   6    9.40    9.40
  -1   5   6   38.10   12.40
  -1  -5   6   18.30    7.10
  -1  -5   6   12.80    8.20
   1  -5  -6   21.40    9.20
   1  -5  -6   11.30    7.20
  -1  -5   6   11.30    6.30
   1  -5  -6   17.50    9.10
   1  -5  -6   13.50    5.30
   1  -5  -6   17.60    5.20
  -1  -5   6   18.60   11.40
  -1  -5   6   19.70   10.90
  -1  -5   6   15.70    5.80
  -1  -5   6   10.20    6.50
  -1  -5   6    7.70    5.80
   1   5  -5   12.60    4.60
  -1   5   5    9.40    5.20
  -1   5   5   12.60    9.90
   1   5  -5    6.90    7.90
  -1   5   5    7.20    4.40
   1   5  -5   10.60    9.50
  -1  -5   5   13.20    7.80
  -1  -5   5   -0.30    6.80
  -1  -5   5   -0.60    5.70
   1  -5  -5    8.10    8.30
  -1  -5   5   13.50    6.60
  -1  -5   5    1.00    4.10
  -1  -5   5    4.60    5.50
   1  -5  -5   10.90    6.30
  -1  -5   5    5.20    9.90
  -1  -5   5    3.60    9.10
   1  -5  -5    5.20    6.40
   1  -5  -5    9.40    6.30
   1  -5  -5   -2.30    6.50
   1   5  -4   93.59    8.60
  -1   5   4  110.49    8.10
   1   5  -4   80.79   13.30
  -1  -5   4   96.89   17.20
  -1  -5   4   76.99   10.60
  -1  -5   4   86.29   12.00
   1  -5  -4   99.59   13.70
  -1  -5   4   99.59   12.30
   1  -5  -4  100.29   12.90
  -1  -5   4  103.19   12.40
   1  -5  -4  104.39   16.10
  -1  -5   4   89.99   13.40
  -1  -5   4   90.59    9.00
   1  -5  -4   88.69   14.10
  -1  -5   4   99.39    9.20
  -1  -5   4   95.69   16.10
  -1  -5   4  105.39   17.50
   1  -5  -4   90.49   12.10
   1   5  -3   57.69   10.30
  -1   5   3   54.39   24.50
   1   5  -3   76.79   12.60
  -1   5   3   55.59   16.60
   1  -5  -3   78.79    9.90
  -1  -5   3   86.29   13.10
   1  -5  -3   82.79    9.40
  -1  -5   3   84.19   12.70
   1  -5  -3   75.19   10.30
  -1  -5   3   71.89    8.30
   1  -5  -3   63.89   14.30
  -1  -5   3   67.49   12.50
  -1  -5   3   70.29   10.60
   1  -5  -3   74.09   13.70
   1  -5  -3   82.89   13.30
  -1  -5   3   70.49   12.90
  -1  -5   3   77.09   11.50
   1  -5  -3   72.49    8.50
   1  -5  -3   70.59   13.10
  -1  -5   3   95.69    9.40
   1   5  -2   68.69   10.80
  -1   5   2   81.19    6.80
  -1   5   2   87.89   14.20
  -1   5   2   31.90   14.50
   1   5  -2   47.10    9.20
  -1  -5   2   80.59    9.80
   1  -5  -2   87.99   10.80
  -1  -5   2   77.49   13.80
  -1  -5   2  107.39   13.20
   1  -5  -2   67.89   10.60
  -1  -5   2   49.50   11.50
  -1  -5   2   72.09   12.40
  -1  -5   2   70.39   12.40
  -1  -5   2   89.99    9.40
   1  -5  -2   67.09   11.50
   1  -5  -2   79.79   12.60
   1  -5  -2   69.79   12.00
   1  -5  -2   75.89   12.70
   1  -5  -2   67.79   13.70
  -1  -5   2   74.29   13.70
   1  -5  -2   60.59   12.30
   1  -5  -1 1421.76   67.89
  -1  -5   1 1437.06   65.59
  -1  -5   1 1490.95   65.59
  -1  -5   1 1476.15   65.39
   1  -5  -1 1440.86   65.89
  -1  -5   1 1424.26   64.59
  -1  -5   1 1484.95   64.59
   1  -5  -1 1433.76   64.79
  -1  -5   1 1491.45   65.19
   1  -5  -1 1480.75   65.89
  -1  -5   1 1470.15   64.89
  -1  -5   1 1477.65   69.09
   1  -5  -1 1411.66   69.19
  -1  -5   1 1432.76   65.69
   1  -5  -1 1482.65   65.29
   1  -5  -1 1407.06   63.69
   1  -5  -1 1426.36   64.49
   1   5   0   -0.80   11.20
  -1   5   0   17.00    8.70
  -1   5   0   28.00   11.40
  -1  -5   0    7.20    6.00
  -1  -5   0   14.10    6.90
  -1  -5   0   19.50    9.70
   1  -5   0   17.10    6.20
  -1  -5   0   22.20    5.00
   1  -5   0   11.50    6.00
  -1  -5   0   26.50    5.30
   1  -5   0    9.30    9.20
  -1  -5   0   25.50    7.30
  -1  -5   0   25.00    9.60
   1  -5   0   17.60    7.50
   1  -5   0   17.70    7.90
   1  -5   0   17.70    6.60
  -1  -5   0   17.00    5.60
  -1  -5   0   16.80    8.20
   1  -5   0   11.20    6.00
   1  -5   0   16.00    8.40
  -1  -5   0   22.10    5.80
   1  -5   0   27.30    8.10
   1  -5   0   20.20    6.80
  -1   5  -1  220.28   16.00
  -1   5  -1  184.88   19.50
  -1  -5  -1  226.98   18.90
   1  -5   1  225.28   17.20
   1  -5   1  229.58   15.10
   1  -5   1  221.08   15.30
   1  -5   1  223.48   18.80
   1  -5   1  226.08   17.60
  -1  -5  -1  212.78   14.40
  -1  -5  -1  252.87   15.80
   1  -5   1  218.18   15.40
  -1  -5  -1  274.87   18.30
  -1  -5  -1  217.78   17.20
  -1  -5  -1  224.28   15.50
  -1  -5  -1  233.18   20.60
   1  -5   1  248.98   17.70
  -1   5  -2    0.60    4.00
  -1   5  -2    7.10   10.90
   1   5   2  -36.20   13.10
   1   5   2    1.40    4.30
   1  -5   2   -2.80    5.30
  -1  -5  -2    8.00    6.20
  -1  -5  -2    9.70    8.30
   1  -5   2   -5.30    4.20
   1  -5   2   -9.70    8.50
   1  -5   2    5.50    7.70
  -1  -5  -2    8.00    8.40
   1  -5   2    5.40    9.90
  -1  -5  -2    4.30    6.80
   1  -5   2   -0.70    6.30
  -1  -5  -2    5.10    5.80
  -1  -5  -2    3.70    7.70
   1  -5   2    4.60    7.50
   1  -5   2    4.90    4.20
   1  -5   2  -12.20    8.20
  -1  -5  -2    1.00    7.20
  -1  -5  -2   16.90   10.70
  -1   5  -3   12.00    8.10
   1   5   3   12.20    4.20
  -1   5  -3   14.60    4.50
   1  -5   3   12.60    9.10
   1  -5   3   24.50    7.40
   1  -5   3   16.80    9.30
  -1  -5  -3   11.30    6.50
  -1  -5  -3   14.10    8.30
  -1  -5  -3   13.00    6.30
  -1  -5  -3   10.90    5.30
   1  -5   3    5.50    9.30
  -1  -5  -3    4.30    5.90
   1  -5   3   13.10    5.10
  -1  -5  -3   20.90    6.30
   1  -5   3    9.00    6.20
   1  -5   3    7.70    6.70
  -1   5  -4   43.60    6.80
  -1   5  -4   30.10    9.40
   1   5   4   30.10    6.00
   1   5   4   27.10    5.00
   1  -5   4   23.90    6.80
  -1  -5  -4   44.80    7.80
  -1  -5  -4   55.09   10.20
   1  -5   4   22.40   10.20
   1  -5   4   36.80    7.80
   1  -5   4   24.10   10.40
   1  -5   4   21.40    9.80
  -1  -5  -4   38.00    9.70
   1  -5   4   35.70    7.60
   1  -5   4   46.50    8.00
  -1  -5  -4   30.20    7.60
   1  -5   4   28.10    6.60
  -1  -5  -4   33.50    9.10
  -1   5  -5   24.50    5.60
   1   5   5    2.60   11.60
   1   5   5   26.20    5.40
  -1   5  -5   19.40   11.10
   1   5   5   21.50    7.60
  -1   5  -5   20.60    6.20
  -1  -5  -5   19.30    7.40
   1  -5   5   24.50   11.60
  -1  -5  -5   15.90    5.20
   1  -5   5    4.00    6.70
   1  -5   5   13.90    6.80
   1  -5   5   23.30    6.90
   1  -5   5   21.40    5.70
  -1  -5  -5   32.10    7.30
   1  -5   5    7.90    6.20
   1  -5   5   28.70   11.30
  -1  -5  -5   24.00    9.10
  -1  -5  -5    9.30    6.40
  -1   5  -6  -14.50    5.30
   1   5   6    1.30    4.90
   1   5   6    1.30    5.10
  -1   5  -6   17.60   12.00
  -1   5  -6    1.00    5.00
  -1  -5  -6    6.30    6.10
   1  -5   6    4.00    6.60
  -1  -5  -6   -1.10    4.20
   1  -5   6   -8.00    6.20
   1  -5   6   -6.80   14.00
   1  -5   6    1.70    6.30
   1  -5   6    6.70    6.50
  -1  -5  -6    5.60    8.30
  -1  -5  -6   -0.60    6.80
  -1  -5  -6   -2.90    5.80
   1  -5   6    9.40    6.90
   1  -5   6    4.90   10.70
   1   5   7   36.00    6.60
   1   5   7   28.40    7.10
  -1   5  -7   36.20    6.80
   1   5   7   29.20    6.50
   1   5   7   17.70   15.10
  -1   5  -7   28.00    5.80
   1  -5   7   31.50    6.20
  -1  -5  -7   29.70    7.60
   1  -5   7   18.20    7.60
  -1  -5  -7   21.70    5.90
   1  -5   7   48.50   16.10
   1  -5   7   43.20    8.00
  -1  -5  -7   64.49   12.10
   1  -5   7   29.70    7.30
  -1  -5  -7   32.90    7.60
  -1  -5  -7   33.70    7.50
   1  -5   7   32.10   10.60
   1   5   8  102.89   10.70
  -1   5  -8  118.79   11.00
  -1   5  -8  100.29    8.70
   1   5   8  100.29   31.70
   1   5   8   92.59    8.70
   1   5   8  110.29    9.90
   1   5   8   76.69   12.90
   1  -5   8   92.59   12.10
   1  -5   8   69.29   16.90
   1  -5   8  123.49   30.10
  -1  -5  -8   99.09   10.50
   1  -5   8   83.29   12.40
   1  -5   8   93.59   12.00
  -1  -5  -8   84.69   14.20
  -1  -5  -8   85.39   11.70
  -1  -5  -8   91.49   10.00
  -1  -5  -8   87.59    9.80
   1  -5   8   95.19   15.40
   1  -5   8   82.19    9.20
   1   5   9    8.50    6.50
   1   5   9   14.80    7.70
  -1   5  -9  -16.80   10.40
   1   5   9    7.90    5.00
  -1   5  -9    5.40    7.00
  -1   5  -9    2.80    8.80
   1   5   9   10.70    6.10
   1  -5   9    4.80    6.20
  -1  -5  -9    4.70    6.10
   1  -5   9   12.30    6.70
   1  -5   9   -4.10    9.20
  -1  -5  -9    1.20    7.60
   1  -5   9    6.60    6.40
  -1  -5  -9    1.50    4.70
  -1  -5  -9    5.00    8.10
  -1  -5  -9    3.00    6.20
   1  -5   9   11.20    6.40
   1   5  10   14.10    9.90
  -1   5 -10   15.00    5.40
   1   5  10   24.40    5.30
  -1   5 -10   13.70    7.50
   1   5  10    7.90    4.60
  -1   5 -10   14.50    4.80
   1   5  10   19.00    7.30
   1  -5  10   19.30   17.40
  -1  -5 -10   11.10    5.60
  -1  -5 -10   21.10    8.40
   1  -5  10   -2.60    9.00
   1  -5  10   11.50    4.50
  -1  -5 -10    9.60    6.00
   1  -5  10    7.90    4.20
  -1  -5 -10   10.50    4.80
  -1  -5 -10   10.20    4.50
   1  -5  10   12.00    4.70
  -1   5 -11   11.40    6.10
  -1   5 -11   24.10    6.40
   1   5  11   14.90    7.00
   1   5  11   26.50    5.00
   1   5  11   12.40    5.80
   1   5  11   35.40    6.20
  -1   5 -11   13.40    9.30
   1  -5  11   14.70    5.60
  -1  -5 -11   11.00    6.70
   1  -5  11   20.90    4.50
   1  -5  11   22.30    6.70
   1  -5  11   33.70   14.90
  -1  -5 -11   23.50    9.10
  -1  -5 -11   28.50    5.20
  -1  -5 -11   21.20    6.00
  -1  -5 -11   17.70    5.70
  -1   5 -12   55.89    7.40
   1   5  12   59.39    5.40
  -1   5 -12   79.79    9.00
  -1   5 -12   64.19    8.70
   1   5  12   61.09    7.00
  -1  -5 -12   68.59    6.70
   1  -5  12   49.30    6.20
  -1  -5 -12   41.30    8.20
  -1  -5 -12   71.49    9.50
  -1  -5 -12   50.29    8.70
   1  -5  12   62.79    7.60
   1   6 -11   53.89    4.70
  -1   6  11   58.39    5.90
   1  -6 -11   47.90    6.90
   1  -6 -11   47.30    6.50
   1  -6 -11   34.20    5.50
  -1  -6  11   48.20    6.10
  -1  -6  11   19.90   10.90
   1   6 -10    4.70    4.50
  -1   6  10    0.20    6.40
  -1   6  10    3.90    5.60
   1   6 -10   -2.00    4.40
  -1   6  10    0.10    5.00
   1  -6 -10    4.80    3.80
   1  -6 -10    8.30    6.10
  -1  -6  10   -7.20    5.40
  -1  -6  10    0.60   10.00
  -1  -6  10    2.70    5.40
  -1  -6  10    0.90    3.50
   1  -6 -10    2.80    4.90
   1  -6 -10    2.40    3.80
   1   6  -9    3.70    5.00
   1   6  -9   -6.10    5.50
  -1   6   9   -1.90    4.40
  -1   6   9  -11.20    9.50
  -1   6   9    0.60    5.20
   1  -6  -9    0.70    3.90
   1  -6  -9   -6.70    3.70
  -1  -6   9    0.10    4.10
  -1  -6   9    4.40    6.50
   1  -6  -9    1.20    5.00
   1  -6  -9    2.90    5.50
  -1  -6   9    4.20    5.70
  -1  -6   9    2.10    8.20
   1  -6  -9   -4.90    5.80
   1   6  -8    3.80    7.50
  -1   6   8   17.60    6.60
   1   6  -8   29.50    6.60
  -1   6   8   18.10    5.10
  -1   6   8    8.90    7.10
  -1  -6   8   11.10    4.60
  -1  -6   8    3.20    7.50
   1  -6  -8   27.70    6.70
  -1  -6   8   20.90    5.40
   1  -6  -8   14.00    4.70
  -1  -6   8    8.00    6.30
  -1  -6   8   11.30    7.60
   1  -6  -8    9.10    6.70
   1  -6  -8   14.90    7.70
   1  -6  -8   24.20    8.80
  -1   6   7   15.90    6.90
  -1   6   7   14.80    5.40
  -1   6   7   29.20    5.70
  -1  -6   7   42.80    8.00
   1  -6  -7   29.90    7.50
  -1  -6   7   24.10    7.30
  -1  -6   7   18.50    6.40
   1  -6  -7   32.90    6.40
   1  -6  -7   30.40    7.10
   1  -6  -7   21.60    7.00
  -1  -6   7   26.60    5.70
   1  -6  -7   36.90    7.30
   1   6  -6  139.99   13.40
  -1   6   6  156.38   10.50
  -1  -6   6  139.89   12.00
   1  -6  -6  125.99   12.30
  -1  -6   6  163.78   11.40
  -1  -6   6  138.89   11.60
  -1  -6   6  128.89   12.30
   1  -6  -6  157.08   12.40
   1  -6  -6  134.19   14.60
   1  -6  -6  127.99   15.90
   1  -6  -6  159.88   12.10
  -1  -6   6  117.99   10.60
  -1   6   5   38.60    7.00
   1  -6  -5   20.80    8.00
   1  -6  -5   42.60    7.90
   1  -6  -5   49.99   10.40
  -1  -6   5   48.50    7.90
  -1  -6   5   43.60   21.20
  -1  -6   5   42.00    8.50
   1  -6  -5   23.70    7.30
  -1  -6   5   18.80   15.10
  -1  -6   5   29.80    7.70
  -1  -6   5   23.80    7.50
  -1  -6   5   47.50    9.40
   1  -6  -5   40.00    8.40
  -1   6   4   68.19    8.80
  -1  -6   4   75.99    8.50
  -1  -6   4   59.39   11.50
  -1  -6   4   92.99   18.60
  -1  -6   4   73.69   10.20
   1  -6  -4   63.69   12.90
  -1  -6   4   55.19   11.00
   1  -6  -4   61.39    9.00
  -1  -6   4   96.59   12.40
   1  -6  -4   89.79   11.10
   1  -6  -4   38.60   12.00
   1  -6  -4   48.10   10.30
  -1  -6   4   40.50    8.70
  -1   6   3   13.40    5.70
   1  -6  -3   12.10    8.00
  -1  -6   3    2.90   14.10
  -1  -6   3    8.10   14.20
  -1  -6   3    7.80    7.10
   1  -6  -3   18.60    9.80
   1  -6  -3   14.00    5.20
  -1  -6   3   11.00    8.60
   1  -6  -3    9.80    9.10
   1  -6  -3   -5.50   11.70
  -1  -6   2  283.37   20.90
  -1  -6   2  257.37   28.30
  -1  -6   2  310.27   20.20
  -1  -6   2  299.97   19.70
  -1  -6   2  286.27   18.60
  -1  -6   2  322.37   20.60
   1  -6  -2  325.57   20.90
  -1  -6   2  291.07   19.50
   1  -6  -2  253.77   31.30
   1  -6  -2  345.07   20.60
  -1  -6   2  283.87   19.10
   1  -6  -2  338.77   20.80
  -1  -6   2  286.87   25.10
   1  -6  -2  333.17   20.20
   1  -6  -2  317.77   18.60
  -1  -6   2  309.77   18.80
   1  -6  -2  327.87   22.10
   1  -6  -2  282.37   18.70
  -1  -6   1  400.26   33.80
  -1  -6   1  462.85   25.60
   1  -6  -1  461.95   26.80
   1  -6  -1  486.45   26.10
  -1  -6   1  438.86   25.00
   1  -6  -1  471.65   26.10
   1  -6  -1  479.45   25.70
  -1  -6   1  450.75   23.90
  -1  -6   1  433.86   25.30
   1  -6  -1  464.35   24.50
  -1  -6   1  438.96   23.60
  -1  -6   1  449.56   23.30
  -1  -6   1  441.46   26.30
  -1  -6   1  427.56   30.80
   1  -6  -1  474.95   25.90
  -1  -6   1  469.55   26.00
   1  -6  -1  439.76   24.50
   1  -6  -1  402.56   30.50
   1  -6  -1  414.56   23.50
  -1  -6   0  433.06   24.10
  -1  -6   0  372.56   33.20
   1  -6   0  428.26   25.40
  -1  -6   0  444.96   23.00
   1  -6   0  408.76   23.60
   1  -6   0  454.15   24.50
   1  -6   0  423.86   23.00
   1  -6   0  373.46   22.20
  -1  -6   0  423.86   23.00
  -1  -6   0  412.86   23.00
   1  -6   0  451.25   24.40
   1  -6   0  363.16   33.20
  -1  -6   0  433.06   23.30
  -1  -6   0  397.56   24.30
   1  -6   0  415.46   24.40
   1  -6   0  408.06   23.20
  -1  -6   0  421.16   23.60
  -1  -6   0  428.66   24.90
   1  -6   1  380.56   22.10
  -1  -6  -1  341.37   20.50
  -1  -6  -1  373.76   21.30
  -1  -6  -1  371.96   21.80
   1  -6   1  382.36   20.70
   1  -6   1  295.27   21.00
  -1  -6  -1  352.06   20.20
   1  -6   1  357.86   19.50
   1  -6   1  351.66   20.00
   1  -6   1  353.56   30.50
  -1  -6  -1  337.17   19.70
   1  -6   1  342.57   21.10
   1  -6   1  370.16   20.40
  -1  -6  -1  326.57   20.80
  -1  -6  -1  369.56   20.90
   1  -6   1  334.87   22.50
  -1  -6  -1  331.17   20.10
  -1  -6  -2   79.99   12.70
   1  -6   2   86.49    9.80
   1  -6   2  113.29   20.80
  -1  -6  -2  103.99   14.80
  -1  -6  -2  102.99   10.10
   1  -6   2  111.09   10.90
   1  -6   2   78.79   12.40
  -1  -6  -2  108.79   18.30
  -1  -6  -2  107.19   13.40
  -1   6  -3   12.60    5.50
   1   6   3    0.50    5.70
   1  -6   3    9.20    6.90
   1  -6   3   19.00    7.00
  -1  -6  -3   10.80    7.70
   1  -6   3   14.60    7.60
  -1  -6  -3    3.50    7.30
   1  -6   3    8.40    5.80
   1  -6   3   13.60    7.40
   1  -6   3   10.90    5.50
  -1  -6  -3   -2.00   13.80
  -1  -6  -3    4.70    4.50
   1  -6   3    2.10   16.90
   1  -6   3    6.80    9.90
  -1   6  -4   76.69    8.60
   1   6   4   55.99   10.40
  -1  -6  -4   81.19   12.90
   1  -6   4   79.59   11.30
   1  -6   4   70.49   12.20
  -1  -6  -4   67.29    9.90
  -1  -6  -4   80.09    8.80
   1  -6   4   80.99   11.90
  -1  -6  -4   75.49   11.40
   1  -6   4   77.29    8.70
  -1  -6  -4   82.99   11.10
   1  -6   4   56.89   10.50
   1   6   5  -14.30    6.20
  -1  -6  -5    0.20    7.70
   1  -6   5   -8.30    9.40
   1  -6   5   -7.90    5.80
  -1  -6  -5   -7.90    3.80
  -1  -6  -5   -2.60    8.10
  -1  -6  -5   -2.30    6.60
   1  -6   5    6.50    6.40
   1  -6   5    2.20    4.70
   1  -6   5    0.70    6.60
  -1  -6  -5    7.60    6.30
   1  -6   5    3.60    5.00
  -1   6  -6   14.10    6.80
  -1   6  -6    7.60    6.10
   1   6   6   10.70    5.00
   1   6   6   19.30    5.40
  -1  -6  -6   27.50    5.60
   1  -6   6   18.60    6.80
   1  -6   6   16.90    7.00
   1  -6   6   18.10    5.30
   1  -6   6   13.70    5.20
  -1  -6  -6   18.60    7.20
   1  -6   6   12.50    7.40
  -1  -6  -6   17.40    6.50
  -1  -6  -6   18.80    5.10
  -1  -6  -6   23.50    7.10
   1   6   7  208.28   12.60
  -1   6  -7  214.98   14.20
   1   6   7  221.08   17.50
   1  -6   7  210.68   15.40
   1  -6   7  214.48   17.50
   1  -6   7  244.38   24.40
  -1  -6  -7  220.08   15.20
  -1  -6  -7  228.78   16.00
  -1  -6  -7  214.08   14.50
  -1  -6  -7  196.78   15.20
   1  -6   7  182.88   14.10
   1  -6   7  213.98   14.20
  -1  -6  -7  211.68   15.00
  -1   6  -8    8.90    5.00
   1   6   8   15.60    7.00
  -1   6  -8    5.50    5.00
   1   6   8    0.60    4.90
  -1  -6  -8    2.50    5.70
  -1  -6  -8   13.10    6.00
  -1  -6  -8    4.60    5.20
  -1  -6  -8   11.40    4.70
   1  -6   8   19.10    4.50
   1  -6   8   14.70    4.90
   1  -6   8    8.30   11.30
  -1  -6  -8   10.00    6.10
   1  -6   8    8.40    4.60
   1  -6   8    3.20    4.30
   1   6   9   23.80    5.60
   1   6   9   10.90    5.30
  -1   6  -9   -2.00    5.90
  -1   6  -9   12.30    4.70
  -1  -6  -9   10.40    3.90
  -1  -6  -9    4.40    3.80
   1  -6   9    8.40    5.70
   1  -6   9   10.20    5.80
  -1  -6  -9    4.60    4.80
   1  -6   9    3.00    4.00
  -1  -6  -9    8.20    5.00
   1  -6   9   -0.50   12.20
   1   6  10   13.40    3.20
  -1   6 -10   17.60    3.40
  -1  -6 -10   13.20    4.50
  -1  -6 -10    5.90    6.80
   1  -6  10   20.70   10.60
  -1  -6 -10   13.40    3.80
   1  -6  10   14.30    5.40
  -1  -6 -10   14.40    4.30
   1  -6  10   13.90    4.00
  -1  -7   7    1.10    4.20
  -1  -7   7   -6.90    3.90
  -1  -7   7    1.90    3.50
   1  -7  -7    3.00    3.80
   1  -7  -7    1.70    3.60
   1  -7  -7    7.60    4.20
  -1  -7   7    2.80    5.80
   1  -7  -7   10.70    5.50
  -1  -7   6   14.10   10.20
   1  -7  -6   12.40    4.60
   1  -7  -6   14.90    6.10
  -1  -7   6   10.80    4.50
  -1  -7   6   14.60    6.00
  -1  -7   6   17.80    4.80
   1  -7  -6    6.50    4.60
   1  -7  -6   11.10    5.20
   1  -7  -5    6.90    4.70
  -1  -7   5  -11.70    9.00
   1  -7  -5    3.10    6.70
  -1  -7   5    6.20    4.70
  -1  -7   5    3.90    5.40
  -1  -7   5   -0.90    6.00
   1  -7  -5   -3.00    4.20
  -1  -7   5   23.90    8.80
   1  -7  -4    4.30    4.70
   1  -7  -4   12.20    4.40
  -1  -7   4    9.90    5.50
  -1  -7   4   12.90    5.10
  -1  -7   4    8.50    5.00
  -1  -7   4   11.50    5.50
   1  -7  -4    8.20    5.90
   1  -7  -4    7.20    4.90
  -1  -7   4   13.80    4.80
   1  -7  -3   25.30    6.70
  -1  -7   3   10.50    5.90
   1  -7  -3   30.90    7.50
   1  -7  -3   21.60    5.30
  -1  -7   3   11.20    4.20
  -1  -7   3   25.00    8.20
  -1  -7   3   18.30    5.80
   1  -7  -3  -22.10   11.40
  -1  -7   3    7.40    6.30
   1  -7  -2   97.09    8.70
  -1  -7   2   69.99    9.40
   1  -7  -2   93.29    9.20
   1  -7  -2   88.69   12.90
  -1  -7   2  105.89   11.50
  -1  -7   2   98.99   12.00
  -1  -7   2   61.09    7.70
   1  -7  -2   89.59   10.60
   1  -7  -2   66.99   13.80
  -1  -7   2   69.09    9.20
  -1  -7   2   97.89   10.60
  -1  -7   1  186.58   21.80
   1  -7  -1  186.18   13.90
   1  -7  -1  194.48   14.80
  -1  -7   1  237.58   14.50
  -1  -7   1  242.08   18.00
  -1  -7   1  166.88   15.60
   1  -7  -1  210.98   14.10
  -1  -7   1  228.28   14.40
   1  -7   0  110.19    9.60
  -1  -7   0  141.19   11.40
  -1  -7   0  134.39   11.20
  -1  -7   0  152.18   10.50
   1  -7   0  165.18   12.80
   1  -7   0  141.29   10.50
   1  -7   0  115.29   11.70
  -1  -7   0  123.39   10.60
   1  -7   0  117.29   15.10
  -1  -7   0  145.89   12.40
   1  -7   1    1.90    5.10
  -1  -7  -1    5.10    5.70
   1  -7   1    3.50    5.70
   1  -7   1   -6.80    7.80
  -1  -7  -1    3.10    6.80
   1  -7   1   -2.10    6.40
  -1  -7  -1    1.00    5.50
  -1  -7  -1   10.70    6.80
  -1  -7  -1  -18.80   10.50
  -1  -7  -2    3.60    6.40
  -1  -7  -2    2.10    5.70
  -1  -7  -2    3.60    4.70
   1  -7   2    3.60    4.70
   1  -7   2   -8.80    8.20
   1  -7   2   -3.60    4.20
  -1  -7  -2    0.00    4.20
   1  -7   2   -1.80    4.00
   1  -7   3    7.80    4.80
   1  -7   3   13.70    5.00
  -1  -7  -3   -3.10    4.30
   1  -7   3    0.20    4.00
  -1  -7  -3    6.30    8.20
  -1  -7  -3   -1.60    4.10
  -1  -7  -3   11.90    5.70
   1  -7   3    4.10    6.00
  -1  -7  -3   -7.40    7.40
  -1  -7  -4    3.50    6.30
  -1  -7  -4   11.00    7.30
   1  -7   4   10.00    5.60
  -1  -7  -4   11.10    7.80
   1  -7   4   17.90    6.20
  -1  -7  -4   31.00   15.60
  -1  -7  -4    4.50    5.20
   1  -7   4   14.20    5.70
   1  -7   5    3.70   11.60
  -1  -7  -5    6.70    4.10
   1  -7   5    1.20    4.30
   1  -7   5   -2.30    3.80
   1  -7   5    4.30    4.20
  -1  -7  -5    4.00    5.20
  -1  -7  -5   -8.10    4.90
  -1  -7  -5   -2.00    5.70
  -1  -7  -5    0.30    6.10
  -1  -7  -6   19.80    4.60
   1  -7   6   22.10    6.10
   1  -7   6   28.80    5.70
  -1  -7  -6   26.90    4.20
  -1  -7  -6   26.60    5.10
   1  -7   6   33.40   10.40
  -1  -7  -6   15.50    4.80
  -1  -7  -6   21.10    5.80
  -1  -7  -7    7.00    7.20
  -1  -7  -7    0.90    4.30
   1  -7   7    3.50    4.20
   1  -7   7    4.10    3.70
   1  -7   7   -4.80   10.60
  -1  -7  -7    3.50    4.80
  -1  -7  -7   -1.70    3.30
   2   0 -17    8.80   10.30
  -2   0  17   -0.80    4.20
  -2   0  17   -4.80    3.30
   2   0 -17    0.50    4.50
   2   0 -17   -2.00    3.90
   2   0 -17   -2.30    4.10
  -2   0  17   -3.20    3.10
   2   0 -16   56.99    8.50
   2   0 -16   53.09    7.80
   2   0 -16   40.80   10.80
  -2   0  16   57.49    8.40
   2   0 -16   60.49    8.90
  -2   0  16   62.39    5.80
  -2   0  16   53.59    8.50
   2   0 -15   -6.70    8.40
  -2   0  15    4.80   16.00
  -2   0  15    0.80    5.40
  -2   0  15    1.40    3.20
   2   0 -15   -5.30    3.80
  -2   0  15   -0.20    5.20
   2   0 -15    0.40    4.30
   2   0 -15    5.10    4.60
   2   0 -15   16.00   20.20
  -2   0  14  678.63   30.30
   2   0 -14  616.74   32.20
   2   0 -14  606.94   36.50
  -2   0  14  608.14   30.90
   2   0 -14  637.74   30.70
   2   0 -14  639.54   33.70
   2   0 -14  541.35   33.90
  -2   0  14  635.44   31.00
   2   0 -13   15.70    5.10
   2   0 -13    3.60    9.10
   2   0 -13   -5.00    4.00
  -2   0  13    4.00    3.70
   2   0 -13   -5.00    5.70
   2   0 -13    1.40    7.20
  -2   0  13   31.90   13.70
   2   0 -13    3.40    4.60
  -2   0  13   -5.70    5.00
  -2   0  13   -2.80    4.90
  -2   0  12  224.58   14.40
  -2   0  12  215.58   15.20
  -2   0  12  228.38   15.00
   2   0 -12  240.28   17.60
   2   0 -12  217.78   15.40
   2   0 -12  254.47   17.70
   2   0 -12  218.08   15.10
   2   0 -12  207.68   12.80
   2   0 -12  211.58   15.90
   2   0 -12  174.68   17.00
  -2   0  12  195.28   19.70
   2   0 -11   -2.60    5.20
  -2   0  11   -3.40    3.00
  -2   0  11   -1.60    4.40
   2   0 -11   -4.80    5.80
   2   0 -11    5.00    3.90
   2   0 -11   -1.50    4.90
   2   0 -11    7.20    5.20
  -2   0  11    5.90    7.90
  -2   0  11   -2.00    2.80
   2   0 -11   -0.30    4.20
  -2   0  11    4.30    4.50
   2   0 -11   -2.00    5.50
  -2   0  11    2.60    4.90
   2   0 -11    7.70    5.90
   2   0 -10  462.05   24.40
   2   0 -10  464.65   24.10
  -2   0  10  415.16   25.40
   2   0 -10  419.76   21.50
   2   0 -10  444.76   23.00
  -2   0  10  441.06   21.10
  -2   0  10  440.46   22.10
   2   0 -10  497.45   23.20
   2   0 -10  426.66   22.70
  -2   0  10  422.26   21.60
   2   0 -10  465.95   23.00
  -2   0  10  456.25   25.30
  -2   0  10  461.75   22.60
   2   0 -10  404.06   21.90
  -2   0  10  392.26   23.50
   2   0  -9   -1.50    3.10
   2   0  -9    3.90    3.50
  -2   0   9    4.00    3.80
   2   0  -9   -2.70    5.20
   2   0  -9   -1.30    4.40
  -2   0   9    0.20    4.40
  -2   0   9   -7.70    3.90
   2   0  -9    1.80    3.20
   2   0  -9   -2.60    4.70
  -2   0   9   -1.50    5.10
  -2   0   9   -3.20    2.80
   2   0  -9   -3.50    3.50
   2   0  -8  397.06   20.50
   2   0  -8  372.86   20.40
   2   0  -8  374.96   19.50
  -2   0   8  377.16   19.20
  -2   0   8  379.36   20.90
  -2   0   8  374.96   19.00
   2   0  -8  403.66   19.40
   2   0  -8  359.76   18.10
   2   0  -8  392.76   19.10
   2   0  -7    4.80    3.10
   2   0  -7    2.90    3.90
  -2   0   7    2.70    2.90
  -2   0   7    1.60    3.60
   2   0  -7    1.80    3.30
  -2   0   7   -1.60    2.40
   2   0  -7    2.80    3.90
  -2   0   7    1.30    2.90
  -2   0   6  575.44   25.80
  -2   0   6  586.74   27.40
   2   0  -6  604.14   26.80
   2   0  -6  608.14   26.20
  -2   0   6  557.14   26.90
   2   0  -6  562.14   26.00
   2   0  -6  593.34   26.50
  -2   0   6  519.35   25.60
   2   0  -6  561.44   26.70
  -2   0   5    0.40    2.60
   2   0  -5   -1.30    2.30
   2   0  -5   -1.70    2.30
   2   0  -5   -2.80    2.50
   2   0  -5    2.30    2.10
  -2   0   5    0.70    2.20
  -2   0   5   -1.00    1.90
  -2   0   5    2.20    2.20
   2   0  -4  403.06   19.70
  -2   0   4  442.56   20.40
  -2   0   4  423.66   20.50
   2   0  -4  483.85   20.70
   2   0  -4  420.86   19.50
  -2   0   4  416.96   19.60
   2   0  -3   -0.90    2.40
   2   0  -3    2.80    1.80
  -2   0   3    1.20    2.30
   2   0  -3    2.90    2.60
  -2   0   3    1.30    1.50
  -2   0   3    0.80    1.80
   2   0  -2    4.20    1.60
  -2   0   2    3.90    1.20
  -2   0   2    3.90    1.90
   2   0  -2    4.60    1.60
   2   0  -2    1.40    1.80
  -2   0   2    4.30    2.20
  -2   0   1    0.30    1.30
  -2   0   1   -0.50    0.90
  -2   0   1    1.30    1.40
   2   0  -1    0.90    1.00
  -2   0   1   -1.40    1.00
   2   0  -1    0.50    1.00
   2   0  -1   -0.40    1.00
  -2   0  -1    8.70    2.80
   2   0   1    0.00    1.70
  -2   0  -1   -2.40    1.80
  -2   0  -1    2.10    1.80
   2   0   1    0.70    2.30
  -2   0  -2 1032.50   43.70
   2   0   2 1009.30   44.30
   2   0   2  984.30   43.60
  -2   0  -2 1029.70   43.60
   2   0   2 1004.20   43.00
  -2   0  -3    2.10    2.90
   2   0   3   -3.90    1.90
   2   0   3    1.20    2.40
  -2   0  -3   -2.60    1.90
   2   0   3    2.20    3.70
  -2   0  -3    0.20    2.60
   2   0   3   -2.80    1.70
  -2   0  -3   -0.10    2.60
  -2   0  -4 1140.79   47.90
  -2   0  -4 1151.18   47.50
   2   0   4 1061.69   46.50
   2   0   4 1030.40   46.30
   2   0   4 1075.89   48.80
  -2   0  -4 1047.00   46.50
  -2   0  -4 1048.00   47.50
   2   0   4 1112.09   48.00
   2   0   5    1.60    2.70
   2   0   5    3.60    5.10
  -2   0  -5    1.30    2.70
  -2   0  -5   -3.90    3.10
   2   0   5    0.90    2.20
  -2   0  -5    5.60    3.80
   2   0   5   -1.40    3.10
  -2   0  -6  370.26   19.20
  -2   0  -6  325.27   18.40
   2   0   6  336.27   16.30
   2   0   6  381.86   21.20
   2   0   6  342.37   17.30
   2   0   6  344.67   19.00
   2   0   7   -5.70    5.40
   2   0   7   -1.00    3.20
  -2   0  -7    0.70    3.10
   2   0   7   -2.30    2.20
  -2   0  -7    1.60    4.30
  -2   0  -7   -6.90    3.70
  -2   0  -7   -1.40    2.90
  -2   0  -7   -3.40    4.20
  -2   0  -7   -2.90    2.70
  -2   0  -7   -1.10    4.30
   2   0   7   -1.90    3.10
   2   0   7    5.40    4.30
  -2   0  -8   39.40    7.30
   2   0   8   40.80    6.10
   2   0   8   42.10    6.40
  -2   0  -8   39.00    6.00
  -2   0  -8   42.10    6.30
   2   0   8   44.40    5.30
   2   0   8   33.00    8.80
   2   0   8   34.00    6.00
  -2   0  -8   42.60    7.40
  -2   0  -8   37.70    6.70
  -2   0  -8   41.80    7.70
  -2   0  -8   39.60    5.80
  -2   0  -8   32.50    7.40
   2   0   8   28.80    6.50
   2   0   8   35.70    5.70
   2   0   9   -0.60    2.60
   2   0   9    1.90    3.00
  -2   0  -9   -9.80    5.60
  -2   0  -9    2.00    5.10
  -2   0  -9   -2.10    3.10
   2   0   9   -4.80    4.50
  -2   0  -9    2.80    4.70
   2   0   9   -2.20    7.50
   2   0   9    6.60    4.50
  -2   0  -9    5.80    4.40
  -2   0  -9   -3.30    3.20
   2   0   9   -1.40    4.00
   2   0   9    6.60    6.20
  -2   0  -9    1.20    5.30
  -2   0 -10  331.67   21.60
  -2   0 -10  335.07   18.70
   2   0  10  334.37   19.00
   2   0  10  309.77   16.10
  -2   0 -10  326.17   19.10
  -2   0 -10  265.47   25.20
   2   0  10  362.46   19.80
  -2   0 -10  316.37   20.70
  -2   0 -10  302.47   19.50
  -2   0 -10  304.37   16.60
   2   0  11    2.30    3.40
  -2   0 -11    5.80    8.00
  -2   0 -11   -1.10    6.70
  -2   0 -11   -4.40    8.20
  -2   0 -11    2.30    4.30
   2   0  11   -2.10    4.30
  -2   0 -11    0.50    4.30
  -2   0 -11    1.70    5.50
  -2   0 -11    1.70    5.40
   2   0  11    5.10    5.40
   2   0  11   -8.60    6.30
   2   0  12  377.26   21.00
  -2   0 -12  338.37   27.10
  -2   0 -12  374.96   22.90
  -2   0 -12  370.46   22.40
   2   0  12  361.56   20.10
   2   0  12  369.36   21.60
  -2   0 -12  394.36   21.50
   2   0  12  377.76   31.80
  -2   0 -13    1.10    4.10
   2   0  13   -2.10    3.50
   2   0  13  -20.90   23.20
   2   0  13   -2.40    5.10
  -2   0 -13    8.80    7.00
  -2   0 -13   -4.40    6.20
  -2   0 -13    4.70    8.30
   2   0  13   -0.50    4.40
  -2   0 -14   10.50    5.70
   2   0  14    4.70    5.40
   2   0  14   10.80    4.30
  -2   0 -14    4.00    4.90
  -2   0 -14   -3.30    4.20
  -2   0 -14    9.50    9.30
   2   0  14    1.80    4.70
  -2   0 -15    7.10    6.00
  -2   0 -15   -5.50    7.90
  -2   0 -15    1.50    3.50
  -2   0 -15   -5.30    6.10
   2   0  15   -1.60    4.10
  -2   0 -16   18.40    3.80
  -2   0 -16   17.40    4.80
  -2   0 -16   17.60    4.50
   2   0  16    3.50    4.60
   2   0  16   13.90    4.30
   2   1 -17    8.80    9.20
  -2   1  17    9.00    7.50
  -2   1  17   12.10    4.10
   2   1 -17  -14.60    9.90
  -2   1  17    8.00    2.70
   2   1 -17   -2.20    7.90
   2   1 -17    7.80    3.70
   2  -1 -17    6.50    4.00
  -2  -1  17    2.90    5.10
  -2  -1  17    3.00    4.00
   2  -1 -17   -0.30    5.90
   2   1 -16    7.10    5.30
   2   1 -16    6.00    9.00
   2   1 -16   24.20    5.70
  -2   1  16   22.40    9.20
  -2   1  16   19.10    4.80
  -2   1  16   14.50    4.70
   2   1 -16   20.30    5.40
   2  -1 -16   10.60    5.10
  -2  -1  16   11.50    3.80
  -2  -1  16   21.30   10.00
   2  -1 -16   11.20   10.20
   2  -1 -16   20.00    5.90
   2  -1 -16   14.10    6.30
  -2   1  15   25.40    6.20
   2   1 -15   34.30   10.40
   2   1 -15   25.10    5.40
   2   1 -15   25.90    7.40
  -2   1  15   39.90    7.10
   2   1 -15   29.20    6.80
  -2  -1  15   33.10    6.70
  -2  -1  15   44.00   11.30
   2  -1 -15   15.80   11.10
   2  -1 -15   32.70    9.40
   2  -1 -15   43.70    8.50
  -2  -1  15   28.60    6.00
  -2   1  14    5.70    4.30
   2   1 -14    2.00    6.50
  -2   1  14   -5.00    5.40
   2   1 -14    1.60    4.60
  -2   1  14   18.70   14.80
   2   1 -14   10.90    7.30
   2   1 -14  -10.00   10.00
  -2   1  14    2.50    3.70
   2   1 -14    1.10    5.80
   2   1 -14  -14.90    8.50
   2  -1 -14    6.30   18.80
  -2  -1  14   -3.70    5.20
   2  -1 -14    7.70    8.80
  -2  -1  14    8.40    5.80
  -2  -1  14   -1.30   12.40
   2  -1 -14    7.00    4.90
  -2   1  13    4.70    4.50
  -2   1  13   10.40    5.30
   2   1 -13   23.10    7.00
  -2   1  13   13.10    5.80
   2   1 -13    4.30    7.50
  -2   1  13   13.90    6.10
   2   1 -13   10.70    5.10
   2   1 -13   12.70    5.70
   2   1 -13   16.70    5.30
  -2   1  13    7.90   13.80
   2   1 -13    9.50    4.90
  -2   1  13    9.40    7.80
   2   1 -13   -7.60   20.80
   2  -1 -13   12.70    6.80
   2  -1 -13   10.50    6.10
  -2  -1  13   20.70    7.60
   2  -1 -13   -2.20    7.50
   2  -1 -13   12.10   12.60
  -2  -1  13   29.90   25.00
  -2  -1  13   13.30   14.30
  -2  -1  13   10.70    5.10
  -2  -1  13    6.30    4.30
  -2  -1  13   12.30    4.50
  -2  -1  13    5.70    5.20
   2  -1 -13   10.50    6.80
  -2   1  12 1009.40   46.50
  -2   1  12 1037.50   46.90
  -2   1  12  987.80   51.79
   2   1 -12 1015.00   46.50
   2   1 -12  968.30   48.70
   2   1 -12  978.50   48.90
  -2   1  12 1005.70   45.80
   2   1 -12 1029.00   46.80
   2   1 -12 1044.50   49.20
  -2   1  12  885.01   55.29
  -2   1  12  984.10   44.80
   2   1 -12 1013.80   45.20
  -2   1  12  969.60   45.80
   2   1 -12 1029.70   47.00
  -2  -1  12  966.90   52.49
   2  -1 -12  947.81   46.90
   2  -1 -12  949.60   48.80
  -2  -1  12 1029.40   46.50
   2  -1 -12 1018.40   46.80
   2  -1 -12 1012.90   48.60
   2  -1 -12 1004.20   45.90
  -2  -1  12 1035.20   46.10
  -2  -1  12  951.70   52.39
  -2  -1  12  985.10   45.00
  -2   1  11  178.08   12.30
  -2   1  11  157.28   10.80
   2   1 -11  149.69   10.80
   2   1 -11  159.98   12.10
  -2   1  11  165.28   12.40
   2   1 -11  164.98   14.00
   2   1 -11  160.58   16.00
  -2   1  11  150.08   18.80
  -2   1  11  159.38   11.00
   2   1 -11  163.78   11.40
  -2   1  11  142.59   15.40
  -2   1  11  148.09   11.60
   2   1 -11  158.08   13.50
   2   1 -11  165.48   14.60
   2   1 -11  160.78   13.10
  -2  -1  11  142.89   16.50
   2  -1 -11  144.19   12.40
   2  -1 -11  157.48   11.70
  -2  -1  11  165.28   11.30
  -2  -1  11  159.18   11.60
  -2  -1  11  142.39   12.60
   2  -1 -11  172.58   14.00
  -2  -1  11  157.28   11.90
  -2  -1  11  153.08   10.20
   2  -1 -11  162.18   11.50
  -2   1  10  311.87   22.40
   2   1 -10  316.47   18.60
   2   1 -10  320.47   18.00
   2   1 -10  304.47   17.60
  -2   1  10  306.97   18.80
   2   1 -10  347.07   20.00
  -2   1  10  314.47   17.40
  -2   1  10  311.77   17.10
  -2   1  10  313.77   17.00
  -2   1  10  340.17   22.20
   2   1 -10  327.07   16.90
   2   1 -10  313.97   18.40
  -2   1  10  324.17   16.30
   2   1 -10  302.77   18.80
   2  -1 -10  306.67   18.60
   2  -1 -10  331.97   18.00
  -2  -1  10  296.57   17.50
   2  -1 -10  302.77   17.80
   2  -1 -10  313.27   18.90
  -2  -1  10  315.67   18.50
  -2  -1  10  315.57   17.50
  -2  -1  10  332.47   17.80
  -2  -1  10  310.97   21.80
   2  -1 -10  313.57   19.00
   2  -1 -10  302.27   18.70
  -2  -1  10  308.07   16.90
   2  -1 -10  304.67   16.60
   2   1  -9  128.59    8.90
  -2   1   9  127.89   13.70
  -2   1   9  140.39    9.50
  -2   1   9  141.39   10.70
   2   1  -9  135.99   11.50
   2   1  -9  146.29   11.60
   2   1  -9  136.79    9.90
   2   1  -9  145.09   11.70
   2   1  -9  137.39   10.50
  -2   1   9  143.59    9.00
   2  -1  -9  133.49   10.80
  -2  -1   9  137.19   13.80
   2  -1  -9  137.59    8.70
   2  -1  -9  125.79   10.90
  -2  -1   9  137.29   10.40
  -2  -1   9  130.39    9.80
   2  -1  -9  121.39   10.90
   2  -1  -9  133.09   11.20
   2  -1  -9  145.49   10.60
   2  -1  -9  124.09   11.10
  -2  -1   9  125.99    9.60
  -2  -1   9  154.08   11.80
   2   1  -8    2.70    3.30
  -2   1   8    1.70    3.10
   2   1  -8    4.00    4.50
   2   1  -8   -2.10    3.70
  -2   1   8    2.10    3.20
  -2   1   8    3.80    5.60
  -2   1   8    1.90    4.80
   2   1  -8   -1.50    3.40
   2   1  -8    1.90    3.50
  -2  -1   8    1.40    2.60
   2  -1  -8    1.30    4.00
   2  -1  -8   -0.70    4.40
  -2  -1   8    0.00    2.80
   2  -1  -8    1.70    2.20
   2  -1  -8    2.20    4.20
  -2   1   7   16.80    5.70
  -2   1   7    5.90    5.40
   2   1  -7   13.00    3.90
  -2   1   7    8.20    3.20
   2   1  -7   10.20    4.10
  -2   1   7   12.80    3.70
   2   1  -7    6.80    4.20
   2  -1  -7    6.50    4.60
   2  -1  -7    2.80    4.00
   2  -1  -7    8.00    3.00
  -2  -1   7    6.70    2.50
  -2  -1   7    2.10    4.50
   2   1  -6  118.59    8.20
   2   1  -6  142.39    9.70
  -2   1   6  124.29    9.70
  -2   1   6  109.19   10.20
   2   1  -6  117.39    8.30
   2  -1  -6  124.29    8.70
  -2  -1   6  122.79    8.30
  -2  -1   6  120.29    9.00
   2  -1  -6  113.59    9.30
  -2  -1   6  118.89    7.60
   2  -1  -6  111.69    8.70
  -2   1   5  266.37   15.10
  -2   1   5  245.08   13.40
   2   1  -5  248.98   13.10
   2   1  -5  244.78   12.90
  -2   1   5  256.97   12.40
  -2   1   5  275.77   14.00
   2   1  -5  260.87   12.60
   2  -1  -5  254.27   13.70
   2  -1  -5  240.88   13.30
   2  -1  -5  245.08   13.00
  -2  -1   5  251.07   12.70
  -2  -1   5  240.38   13.60
   2  -1  -5  260.27   12.20
  -2  -1   5  242.68   14.00
  -2  -1   5  258.37   12.90
  -2  -1   5  270.57   12.50
   2   1  -4  232.28   11.60
   2   1  -4  239.08   11.60
  -2   1   4  252.67   13.90
   2   1  -4  247.18   12.20
  -2   1   4  221.78   11.50
   2   1  -4  234.78   11.80
   2   1  -4  249.68   12.30
  -2   1   4  243.28   11.60
  -2   1   4  267.87   12.50
   2  -1  -4  253.17   11.50
  -2  -1   4  250.87   12.20
   2  -1  -4  215.08   12.30
  -2  -1   4  250.17   13.80
  -2  -1   4  256.07   11.80
   2  -1  -4  241.88   13.90
   2  -1  -4  225.28   12.70
  -2  -1   4  234.78   11.80
  -2  -1   4  247.98   11.70
   2  -1  -4  250.67   12.00
  -2  -1   4  247.58   13.50
   2   1  -3   32.70    2.70
   2   1  -3   30.10    3.30
  -2   1   3   37.40    3.70
  -2   1   3   31.30    4.70
   2   1  -3   30.70    3.80
   2   1  -3   27.00    3.80
  -2  -1   3   34.90    5.10
   2  -1  -3   36.20    3.00
   2  -1  -3   36.20    4.10
  -2  -1   3   30.90    5.10
   2  -1  -3   35.90    5.40
   2  -1  -3   34.10    3.70
  -2  -1   3   35.80    2.80
  -2  -1   3   31.60    3.80
   2   1  -1  336.07   13.40
  -2   1   1  309.67   14.60
   2   1  -1  318.87   13.90
  -2   1   1  314.07   15.10
   2   1  -1  339.77   14.30
  -2   1   1  309.27   14.30
   2  -1  -1  310.27   14.00
   2  -1  -1  285.57   15.80
  -2  -1   1  324.17   15.30
   2  -1  -1  308.47   14.10
   2  -1  -1  339.77   15.00
  -2   1   0  170.58    8.60
  -2   1   0  174.48    8.80
   2   1   0  172.78    7.80
  -2   1   0  167.58    8.00
   2   1   0  173.08    7.90
  -2   1   0  176.48    8.60
   2   1   0  183.28    8.20
   2  -1   0  165.98    9.50
  -2  -1   0  173.78    9.50
   2  -1   0  162.48    8.30
  -2  -1   0  164.88    7.90
  -2  -1   0  163.18    9.00
  -2  -1   0  167.98    8.00
   2  -1   0  181.98    8.80
   2   1   1  121.49    7.30
  -2   1  -1  114.99    6.80
  -2   1  -1  105.89    6.80
   2   1   1  117.99    5.30
  -2   1  -1  116.49    6.50
  -2   1  -1  107.69    5.90
  -2  -1  -1  108.49    6.10
   2  -1   1  106.59    6.70
  -2  -1  -1  119.99    7.80
  -2  -1  -1  112.19    5.30
   2  -1   1  114.39    7.70
   2  -1   1  116.59    6.00
   2  -1   1  120.89    7.10
  -2   1  -2  134.59    7.70
  -2   1  -2  135.19    8.10
   2   1   2  144.79    7.70
   2   1   2  131.09    8.70
   2  -1   2  129.39    7.60
   2  -1   2  136.79    8.70
  -2  -1  -2  138.49    6.00
  -2  -1  -2  130.69    7.50
   2  -1   2  127.59    8.40
  -2  -1  -2  122.39    8.20
  -2   1  -3  364.26   17.40
  -2   1  -3  356.36   18.10
   2   1   3  369.26   17.40
  -2   1  -3  388.16   18.40
   2   1   3  371.06   18.20
  -2   1  -3  412.16   18.20
   2   1   3  381.56   19.40
   2  -1   3  405.06   19.30
  -2  -1  -3  364.06   16.40
   2  -1   3  379.06   18.70
  -2  -1  -3  370.16   18.40
  -2  -1  -3  397.76   17.90
  -2  -1  -3  394.86   18.30
  -2   1  -4    8.60    3.50
   2   1   4    0.70    4.10
   2   1   4    0.00    2.90
  -2   1  -4    0.50    2.30
  -2   1  -4    0.70    3.60
  -2   1  -4   -2.80    3.10
   2   1   4   -1.90    1.90
   2  -1   4    0.30    4.30
   2  -1   4    1.70    3.00
  -2  -1  -4    0.20    1.40
   2  -1   4    0.80    1.40
  -2  -1  -4   -0.70    3.30
   2  -1   4   -0.10    1.60
  -2  -1  -4    5.20    3.10
  -2   1  -5    3.20    4.20
  -2   1  -5   -3.90    3.60
  -2   1  -5    3.40    3.90
  -2   1  -5    7.60    3.10
  -2   1  -5    2.10    2.90
   2   1   5   -0.30    2.90
   2   1   5    0.90    3.10
   2   1   5    0.30    5.30
  -2  -1  -5    1.70    1.90
  -2  -1  -5    2.10    3.70
   2  -1   5    3.50    1.80
  -2  -1  -5    4.40    2.10
   2  -1   5    3.70    5.50
   2  -1   5    2.90    3.70
   2  -1   5    1.50    2.00
   2   1   6  940.31   41.80
  -2   1  -6  935.71   42.70
  -2   1  -6  973.40   41.90
  -2   1  -6  999.00   43.80
  -2   1  -6  954.30   42.50
   2   1   6  957.50   42.30
  -2   1  -6  961.20   43.60
   2   1   6  937.91   42.70
  -2   1  -6  986.20   44.50
   2   1   6  958.50   45.90
   2   1   6  984.40   46.20
   2  -1   6  845.02   41.30
  -2  -1  -6  952.30   41.10
   2  -1   6  859.81   43.40
  -2  -1  -6  966.70   43.70
   2  -1   6  936.61   42.70
  -2  -1  -6  982.40   45.30
   2  -1   6 1034.30   46.30
  -2  -1  -6 1030.70   43.30
   2   1   7  330.47   22.30
  -2   1  -7  363.16   20.40
  -2   1  -7  378.16   21.10
  -2   1  -7  377.56   18.00
  -2   1  -7  360.86   18.70
  -2   1  -7  423.86   20.70
   2   1   7  364.96   18.70
   2   1   7  356.86   17.80
  -2   1  -7  359.16   18.80
   2   1   7  352.16   22.50
   2   1   7  364.96   18.70
   2  -1   7  361.06   20.20
   2  -1   7  391.26   23.00
   2  -1   7  353.96   17.20
  -2  -1  -7  375.06   19.60
  -2  -1  -7  355.56   19.90
   2  -1   7  353.76   19.10
  -2  -1  -7  378.56   20.60
  -2   1  -8  193.88   12.70
   2   1   8  219.98   13.30
  -2   1  -8  198.58   12.90
  -2   1  -8  225.98   15.20
  -2   1  -8  207.68   15.60
  -2   1  -8  224.48   12.60
   2   1   8  212.48   13.40
   2   1   8  219.88   12.00
   2   1   8  224.98   12.70
   2   1   8  224.18   17.70
  -2   1  -8  205.28   13.60
   2   1   8  203.28   17.70
  -2   1  -8  212.48   14.70
  -2  -1  -8  217.18   14.10
   2  -1   8  213.18   13.50
   2  -1   8  201.88   13.30
  -2  -1  -8  207.08   14.60
  -2  -1  -8  191.18   14.50
  -2  -1  -8  233.68   15.10
   2  -1   8  198.68   13.10
  -2  -1  -8  229.68   14.40
   2   1   9   31.00    6.70
   2   1   9   10.70    9.40
  -2   1  -9   20.70    7.60
  -2   1  -9   13.20    4.50
   2   1   9   27.30    5.60
  -2   1  -9   14.40    8.00
   2   1   9   30.80    5.50
  -2   1  -9   14.70    5.70
   2   1   9   30.20    9.70
  -2   1  -9   29.80    7.50
  -2   1  -9   17.70    4.40
   2   1   9   25.00    5.50
  -2   1  -9    9.10    5.80
  -2   1  -9   23.80    6.20
  -2   1  -9   12.10    5.80
   2  -1   9   16.20    4.90
  -2  -1  -9   25.40    6.50
  -2  -1  -9   15.60    7.40
   2  -1   9   21.40    5.90
  -2  -1  -9   39.00    9.50
   2  -1   9   21.20    5.50
  -2  -1  -9   25.40    6.40
   2  -1   9   19.60    4.70
  -2  -1  -9    9.70    5.70
  -2  -1  -9   14.70    6.90
   2   1  10    2.30   13.10
  -2   1 -10   24.60    8.20
  -2   1 -10   21.90    6.40
   2   1  10   19.90    4.40
  -2   1 -10   26.40    5.10
   2   1  10    8.20    6.10
  -2   1 -10   22.20    5.90
   2   1  10   15.70    5.30
  -2   1 -10   14.60    5.60
  -2   1 -10   11.70    7.00
   2   1  10   16.00   10.50
   2   1  10   21.00    4.70
   2   1  10   17.80    4.90
  -2   1 -10   25.40    7.70
  -2  -1 -10   10.10    4.80
  -2  -1 -10   23.20    6.00
  -2  -1 -10   16.90    6.80
   2  -1  10   21.60    5.90
  -2  -1 -10   26.10    6.90
   2  -1  10   14.20    4.30
  -2  -1 -10   34.00   11.60
   2   1  11    4.70   14.10
  -2   1 -11    3.40    4.50
  -2   1 -11    8.70    4.60
   2   1  11   -2.40    4.20
   2   1  11    5.90    6.20
   2   1  11    8.00    5.40
  -2   1 -11    8.70    5.30
  -2   1 -11   -3.10    7.60
  -2   1 -11    2.50    4.20
   2   1  11   -6.20    5.20
  -2   1 -11   -7.20    6.50
  -2   1 -11    0.50   11.00
   2   1  11    3.70    3.40
  -2   1 -11  -10.00    6.50
   2  -1  11    7.50    5.20
  -2  -1 -11   -6.50    5.80
  -2  -1 -11    3.00    5.00
   2  -1  11    5.60    4.10
  -2  -1 -11    2.30    3.90
  -2  -1 -11    4.70    7.90
   2  -1  11   -4.40    4.50
  -2  -1 -11   -3.30   11.50
   2  -1  11   -7.80    4.90
   2  -1  11   -2.60   19.00
   2   1  12   74.79    8.60
   2   1  12   78.99    8.80
  -2   1 -12   85.29    9.10
  -2   1 -12   61.89   10.00
  -2   1 -12   61.09   11.80
   2   1  12   76.19    7.90
   2   1  12   84.39   12.10
  -2   1 -12   51.49   12.50
  -2   1 -12   87.49   13.50
  -2   1 -12   87.49    9.80
  -2   1 -12   82.69    8.30
  -2  -1 -12   92.49   11.80
  -2  -1 -12   95.29   12.70
  -2  -1 -12   64.79   10.10
   2  -1  12   94.49   18.50
   2  -1  12   80.89   10.60
  -2  -1 -12   81.39   12.40
  -2  -1 -12   83.69   22.40
   2  -1  12   84.29   10.70
   2  -1  12   82.29    9.30
  -2   1 -13   22.80   25.00
   2   1  13   14.90    6.60
   2   1  13   18.20    5.20
  -2   1 -13   16.70    7.70
  -2   1 -13    4.20    6.70
  -2   1 -13   15.70    7.40
  -2   1 -13   13.20    5.90
  -2   1 -13   11.50    5.90
   2   1  13   10.10    5.10
   2   1  13   -4.50   25.00
  -2  -1 -13   14.40    7.60
   2  -1  13    7.20    5.60
  -2  -1 -13    7.20    6.50
   2  -1  13   14.80    5.00
  -2  -1 -13    9.20    5.90
   2  -1  13    8.90    4.00
   2  -1  13   28.50   20.70
  -2  -1 -13    6.70    6.50
  -2   1 -14   29.40    6.30
  -2   1 -14   42.10    7.10
   2   1  14   38.50    7.30
  -2   1 -14   24.30   10.60
   2   1  14   44.80    9.30
   2   1  14   34.30    6.50
  -2   1 -14   41.00    6.90
   2  -1  14   26.10    6.30
   2  -1  14   41.70    8.20
  -2  -1 -14   29.00    5.80
   2  -1  14   20.20    6.80
  -2  -1 -14   23.20    7.60
  -2  -1 -14   24.40    6.70
  -2  -1 -14   47.70    9.40
  -2   1 -15   32.70    8.20
   2   1  15   18.50    5.40
   2   1  15   22.70    5.90
  -2   1 -15   39.00    6.10
   2   1  15   29.00    4.50
  -2   1 -15   28.90    8.10
  -2   1 -15   36.00    7.30
  -2  -1 -15   25.30    6.50
  -2  -1 -15   29.80    6.10
  -2  -1 -15   35.50    6.10
   2  -1  15   32.20    5.50
  -2  -1 -15   15.50   10.00
   2   2 -17    4.70    3.30
   2   2 -17   -0.40    5.60
  -2   2  17    6.90    3.50
  -2   2  17    6.40    2.70
   2  -2 -17   -5.90    7.00
  -2  -2  17    3.70    3.30
   2  -2 -17    5.60    4.80
   2   2 -16   16.20    4.90
   2   2 -16   -0.70    4.90
  -2   2  16    6.90    6.30
   2   2 -16   19.60    9.40
   2   2 -16    5.80    4.80
  -2   2  16    5.90    4.20
  -2   2  16   16.50    6.10
   2  -2 -16   12.70    5.20
   2  -2 -16  -14.90   17.30
  -2  -2  16    8.20    3.80
   2  -2 -16    7.30    4.90
  -2  -2  16   11.70    4.90
   2   2 -15  121.79    9.40
  -2   2  15  116.29    9.60
  -2   2  15  121.19   10.70
   2   2 -15  125.29   10.90
  -2   2  15  124.09   10.10
   2   2 -15  136.79   10.50
   2   2 -15  120.89   14.70
  -2  -2  15  128.99    9.40
   2  -2 -15  102.79   15.30
   2  -2 -15  103.19   12.00
  -2  -2  15  116.19   10.80
   2  -2 -15  126.69   10.60
  -2   2  14   34.10    7.70
  -2   2  14   35.00    6.50
   2   2 -14   43.40   10.50
  -2   2  14   43.50    7.30
  -2   2  14   12.80   15.00
   2   2 -14   38.20    7.70
   2   2 -14   24.30    5.80
   2   2 -14   35.30    6.90
  -2   2  14   26.00    9.00
   2   2 -14   38.00   12.20
  -2   2  14   45.40    6.60
   2   2 -14   33.30    8.10
   2  -2 -14   37.80   11.10
   2  -2 -14   36.30    8.30
   2  -2 -14   26.60    7.00
  -2  -2  14   36.70    6.20
  -2  -2  14   39.60    8.30
  -2  -2  14   23.30    6.30
  -2  -2  14   53.39   10.00
  -2  -2  14   11.00   26.00
  -2   2  13   36.30   12.80
   2   2 -13   60.49   11.40
  -2   2  13   74.39   10.20
   2   2 -13   75.29   12.50
  -2   2  13   63.09    9.70
   2   2 -13   68.69    8.70
  -2   2  13   69.89    8.10
  -2   2  13   91.79   17.30
  -2   2  13   62.99    8.30
   2   2 -13   67.59    9.00
   2   2 -13   50.79   10.00
  -2  -2  13   65.09    7.60
  -2  -2  13   65.49   15.40
   2  -2 -13   62.89    9.40
  -2  -2  13   52.09    9.30
   2  -2 -13   44.40    8.10
   2  -2 -13   80.99   11.50
  -2  -2  13   61.29    8.40
   2  -2 -13   60.09    8.80
  -2  -2  13   62.19    7.60
   2   2 -12   33.00    7.00
   2   2 -12   29.40    7.50
   2   2 -12   32.70   10.10
  -2   2  12   30.50    6.30
  -2   2  12   40.60    6.90
   2   2 -12   24.40    7.80
  -2   2  12   17.10    8.20
  -2   2  12   29.40    6.60
   2   2 -12   27.60    5.80
  -2   2  12    8.10    9.40
   2   2 -12   41.10    8.60
  -2   2  12   30.10    5.50
   2   2 -12   33.10    7.50
   2  -2 -12   25.40    9.30
  -2  -2  12   24.90    6.50
  -2  -2  12   27.50    5.70
  -2  -2  12   28.40    5.60
   2  -2 -12   22.80    7.50
  -2  -2  12   30.60   12.20
   2  -2 -12   35.80    7.40
  -2  -2  12   43.10    8.10
   2  -2 -12   34.40    7.10
   2  -2 -12   20.50    6.20
  -2  -2  12   24.90    8.10
   2   2 -11   54.09    9.00
   2   2 -11   42.70    7.10
  -2   2  11   45.30    7.30
   2   2 -11   42.10    7.30
   2   2 -11   48.60    7.50
   2   2 -11   41.60    9.30
  -2   2  11   50.39    8.10
  -2   2  11   41.00    6.50
   2   2 -11   36.40    8.60
  -2   2  11   39.10    6.70
  -2   2  11    7.40   14.70
   2   2 -11   36.90    8.70
  -2   2  11   44.40   11.20
   2  -2 -11   54.29   10.00
  -2  -2  11   45.10   11.90
   2  -2 -11   58.59   10.60
   2  -2 -11   23.20   12.40
   2  -2 -11   42.50    7.20
  -2  -2  11   44.50    7.40
  -2  -2  11   36.30    7.40
   2  -2 -11   57.99    9.50
  -2  -2  11   25.80    6.40
  -2  -2  11   21.50    7.70
   2  -2 -11   45.10    9.20
  -2   2  10    5.10    6.70
   2   2 -10    5.80    5.20
  -2   2  10    0.00    9.30
  -2   2  10    7.00    4.50
  -2   2  10    3.30    4.70
   2   2 -10    3.70    4.70
   2   2 -10    2.40    5.50
   2   2 -10    1.70    3.80
   2   2 -10    0.10    5.80
   2   2 -10   11.70    6.00
  -2   2  10    5.20    3.90
  -2  -2  10    3.90    8.50
   2  -2 -10    1.10    5.30
   2  -2 -10   -2.00    5.20
  -2  -2  10    1.70    6.00
   2  -2 -10   15.40    7.90
   2  -2 -10    3.70    3.90
  -2  -2  10   22.20    7.70
  -2  -2  10   -3.60    4.90
   2  -2 -10    7.30    6.40
   2  -2 -10    0.00    7.10
  -2  -2  10    1.00    3.90
  -2  -2  10    4.60    4.80
  -2   2   9  353.86   22.80
   2   2  -9  358.16   19.30
   2   2  -9  338.17   18.40
  -2   2   9  379.56   19.10
  -2   2   9  353.36   19.60
  -2   2   9  361.96   18.40
   2   2  -9  370.16   20.60
   2   2  -9  394.76   21.50
   2   2  -9  386.06   20.90
   2   2  -9  340.97   20.80
  -2   2   9  350.56   24.20
   2   2  -9  380.16   20.90
  -2  -2   9  374.96   19.10
  -2  -2   9  361.06   20.30
   2  -2  -9  378.56   19.70
   2  -2  -9  369.26   20.60
   2  -2  -9  351.26   19.30
   2  -2  -9  354.56   20.90
  -2  -2   9  381.76   19.50
  -2  -2   9  375.86   24.10
   2  -2  -9  366.96   20.50
   2  -2  -9  356.36   19.70
  -2   2   8  309.47   15.30
   2   2  -8  280.07   16.80
  -2   2   8  311.47   15.80
   2   2  -8  308.07   15.40
   2   2  -8  301.37   16.00
  -2   2   8  284.27   18.50
   2   2  -8  297.47   17.10
   2   2  -8  279.27   16.40
   2   2  -8  288.07   16.50
  -2  -2   8  291.57   15.70
  -2  -2   8  286.87   15.90
  -2  -2   8  292.87   19.90
  -2  -2   8  297.17   17.10
   2  -2  -8  321.97   17.20
  -2  -2   8  307.37   24.40
   2  -2  -8  276.57   17.00
   2  -2  -8  301.67   16.30
   2  -2  -8  252.17   16.30
   2   2  -7  319.97   16.50
   2   2  -7  297.07   17.10
  -2   2   7  292.47   15.20
  -2   2   7  341.77   19.00
   2   2  -7  294.67   16.10
  -2   2   7  309.67   15.60
  -2   2   7  308.27   19.80
   2   2  -7  293.67   15.50
   2   2  -7  300.77   16.20
   2  -2  -7  279.57   16.40
  -2  -2   7  322.97   19.90
  -2  -2   7  351.76   22.80
  -2  -2   7  340.97   19.90
   2  -2  -7  281.17   14.10
   2   2  -6   79.49    6.50
   2   2  -6   86.09    7.90
   2   2  -6   88.99    7.80
  -2   2   6   78.59    6.40
  -2   2   6   76.39    9.30
  -2   2   6   80.69    9.40
  -2  -2   6   60.29    6.50
   2  -2  -6   94.49    6.50
  -2  -2   6   79.29    7.80
  -2  -2   6   87.49   10.20
  -2  -2   6   77.39   10.80
   2  -2  -6   88.49    7.60
   2  -2  -6   87.69    7.40
  -2   2   5  305.37   14.80
   2   2  -5  302.97   13.70
   2   2  -5  329.47   15.40
   2   2  -5  298.97   15.10
  -2   2   5  310.47   15.00
  -2   2   5  315.27   19.20
   2   2  -5  335.17   16.70
   2   2  -5  316.87   15.50
  -2   2   5  315.57   16.70
   2  -2  -5  315.37   15.30
  -2  -2   5  312.07   18.90
   2  -2  -5  306.67   15.40
  -2  -2   5  335.07   18.40
  -2  -2   5  299.57   15.50
   2  -2  -5  320.37   15.70
   2   2  -4  267.27   12.60
  -2   2   4  276.47   13.60
   2   2  -4  274.07   12.80
  -2   2   4  246.58   12.60
  -2   2   4  261.57   15.60
  -2   2   4  249.58   12.40
   2   2  -4  271.57   13.10
   2   2  -4  261.17   12.30
   2   2  -4  274.67   13.80
  -2  -2   4  286.57   16.50
  -2  -2   4  247.58   12.80
   2  -2  -4  267.37   14.50
   2  -2  -4  253.67   12.60
   2  -2  -4  277.57   15.10
  -2  -2   4  278.27   15.50
  -2   2   3   50.39    6.80
   2   2  -3   44.40    3.40
  -2   2   3   47.80    5.00
   2   2  -3   43.00    4.70
  -2   2   3   49.60    4.30
   2   2  -3   42.50    4.10
  -2   2   3   42.20    4.10
   2   2  -3   45.90    3.70
  -2  -2   3   47.60    6.20
   2  -2  -3   51.79    5.50
  -2  -2   3   45.40    7.40
   2  -2  -3   47.70    6.40
   2   2  -2   12.80    2.50
   2   2  -2   12.50    1.90
   2   2  -2   12.70    2.60
  -2   2   2    9.40    3.60
   2   2  -2   10.50    1.70
   2  -2  -2    7.70    3.70
  -2  -2   2   14.10    4.30
   2  -2  -2   13.90    3.10
   2  -2  -2   12.80    3.70
  -2  -2   2   12.50    4.50
   2   2  -1 3593.84  164.68
   2   2  -1 4114.19  165.08
  -2   2   1 4092.09  166.88
  -2   2   1 3872.41  165.08
   2   2  -1 4018.90  164.78
  -2  -2   1 3929.01  167.08
   2  -2  -1 4117.29  166.98
  -2  -2   1 3987.40  167.18
   2  -2  -1 3920.21  165.98
  -2   2   0  193.28    9.50
  -2   2   0  194.58   10.40
  -2   2   0  189.88    9.60
  -2   2   0  192.08   10.60
   2   2   0  202.28    9.30
   2   2   0  199.68    9.20
   2  -2   0  197.98   11.90
   2  -2   0  190.68   10.40
  -2  -2   0  191.38   11.30
  -2  -2   0  191.48   11.90
  -2   2  -1    1.60    1.50
  -2   2  -1    2.20    2.30
   2   2   1    4.30    2.00
   2   2   1    0.50    2.70
  -2   2  -1    2.30    2.50
  -2   2  -1    2.40    2.60
   2  -2   1    3.30    2.70
  -2  -2  -1    3.10    4.00
   2  -2   1    4.90    3.20
  -2  -2  -1    1.10    2.70
  -2   2  -2 1262.47   55.79
   2   2   2 1361.26   58.09
   2   2   2 1249.57   55.69
  -2   2  -2 1375.16   56.59
   2   2   2 1328.47   57.19
  -2   2  -2 1250.57   57.49
  -2  -2  -2 1301.57   58.59
   2  -2   2 1358.36   58.79
  -2  -2  -2 1366.76   57.39
   2  -2   2 1349.56   57.59
  -2   2  -3  571.94   27.80
   2   2   3  573.94   27.50
   2   2   3  612.84   29.00
  -2   2  -3  644.44   27.10
  -2   2  -3  574.74   27.00
   2   2   3  600.44   26.00
  -2   2  -3  560.54   26.10
  -2  -2  -3  560.24   25.90
   2  -2   3  589.04   29.10
  -2  -2  -3  582.34   27.60
   2  -2   3  585.14   28.00
  -2   2  -4    3.70    3.90
   2   2   4    4.50    5.20
  -2   2  -4    7.30    4.30
  -2   2  -4    5.00    3.40
   2   2   4    7.00    2.80
  -2   2  -4    1.80    3.40
   2  -2   4    4.10    5.40
   2  -2   4    7.70    5.30
   2   2   5 1307.87   57.99
   2   2   5 1280.37   61.39
  -2   2  -5 1304.47   60.19
   2   2   5 1331.57   62.59
   2   2   5 1304.77   57.59
  -2   2  -5 1373.26   60.59
  -2   2  -5 1373.06   59.09
  -2   2  -5 1414.06   58.59
  -2   2  -5 1321.67   58.09
   2  -2   5 1371.06   61.29
   2  -2   5 1333.27   58.59
   2  -2   5 1373.76   61.19
  -2  -2  -5 1307.97   59.69
  -2  -2  -5 1350.76   58.79
  -2   2  -6   79.09    6.70
  -2   2  -6   73.89    8.70
  -2   2  -6   72.49    8.60
  -2   2  -6   75.69    7.80
   2   2   6   71.79   11.50
  -2   2  -6   75.29    8.00
   2   2   6   70.89   10.40
  -2   2  -6   72.39    6.90
   2   2   6   69.49    6.50
   2   2   6   74.09    7.40
   2   2   6   72.49    7.30
  -2  -2  -6   71.99    9.20
   2  -2   6   73.69    9.90
   2  -2   6   69.59    9.50
  -2  -2  -6   73.19    7.30
  -2  -2  -6   82.49    8.80
   2  -2   6   76.89    7.70
  -2   2  -7    4.80    5.20
  -2   2  -7   -4.30    3.90
   2   2   7   -1.20    6.40
  -2   2  -7    1.10    3.40
  -2   2  -7   10.70    5.80
   2   2   7    5.00    3.40
  -2   2  -7   -4.40    4.00
   2   2   7    2.80    3.40
   2   2   7    5.70    3.10
   2   2   7   -6.60    5.90
  -2   2  -7   -2.50    3.80
  -2   2  -7   -0.20    4.80
  -2  -2  -7    4.40    6.10
   2  -2   7  -10.70    5.50
  -2  -2  -7   -5.10    4.40
   2  -2   7    8.20    5.90
   2  -2   7   -2.60    6.30
   2  -2   7    2.30    3.50
  -2  -2  -7    1.50    4.60
  -2  -2  -7    0.10    5.20
   2  -2   7    0.40    4.80
  -2   2  -8   84.39    9.00
   2   2   8   66.39   12.60
  -2   2  -8   84.89    8.20
   2   2   8   72.19    7.30
   2   2   8   79.59    7.20
   2   2   8   80.49   12.80
  -2   2  -8   63.19   10.20
  -2   2  -8   65.89    9.30
  -2   2  -8   77.49    8.20
   2   2   8   67.99    9.00
   2   2   8   78.69    7.80
  -2   2  -8   67.69    9.70
   2  -2   8   56.09    8.50
  -2  -2  -8   83.69   12.60
  -2  -2  -8   95.39   11.70
   2  -2   8   77.69    8.50
   2  -2   8   76.09   11.00
  -2  -2  -8   66.19    9.80
   2  -2   8   63.69    7.90
   2  -2   8   87.79   14.40
   2  -2   8   77.09    8.60
  -2  -2  -8   57.89    8.90
   2  -2   8   74.89   10.70
  -2  -2  -8   74.49    9.40
  -2   2  -9   60.19   10.00
  -2   2  -9   71.19   11.10
   2   2   9   58.19    9.90
   2   2   9   51.79   12.70
  -2   2  -9   63.29    7.80
  -2   2  -9   52.09    9.40
   2   2   9   58.39    7.90
  -2   2  -9   64.09   10.00
   2   2   9   46.90   13.80
   2   2   9   55.89    7.20
  -2   2  -9   51.69    7.20
  -2   2  -9   64.89    8.70
  -2   2  -9   61.79   11.80
   2   2   9   56.89    6.90
   2  -2   9   28.50   10.80
   2  -2   9   37.60   10.70
   2  -2   9   66.89    9.20
   2  -2   9   65.69   11.10
  -2  -2  -9   62.79    9.50
  -2  -2  -9   66.29   11.60
   2  -2   9   56.99    9.50
  -2  -2  -9   61.09   11.60
   2  -2   9   83.49   11.60
  -2  -2  -9   53.19    9.80
   2  -2   9   73.49   11.20
   2   2  10   75.89   11.70
   2   2  10   77.69   10.00
   2   2  10   94.79   11.30
  -2   2 -10   86.79   10.40
   2   2  10   85.79    8.30
  -2   2 -10   68.59   11.20
   2   2  10   77.39    9.50
  -2   2 -10   80.69   11.00
   2   2  10   81.79   17.00
  -2   2 -10   84.69    8.80
  -2   2 -10   86.59   13.20
  -2   2 -10   83.59   10.00
   2  -2  10   95.19    9.70
  -2  -2 -10   88.79   11.30
   2  -2  10   85.69   15.40
  -2  -2 -10   83.99   13.00
  -2  -2 -10   60.89   12.10
   2  -2  10   87.89   10.10
  -2  -2 -10   83.19    9.70
  -2  -2 -10   77.29   10.10
   2   2  11  130.49   15.70
  -2   2 -11  137.79   10.80
  -2   2 -11  109.49   16.40
  -2   2 -11  145.49   14.90
  -2   2 -11  145.19   13.40
   2   2  11  144.29   12.60
   2   2  11  145.29   10.50
   2   2  11  153.98   25.50
  -2   2 -11  130.89   13.10
   2   2  11  139.89   12.10
   2   2  11  129.19   11.80
  -2   2 -11  129.99   12.20
  -2   2 -11  151.28   15.40
  -2  -2 -11  119.69   11.40
   2  -2  11  122.19   10.30
   2  -2  11  139.49   10.40
  -2  -2 -11  135.19   13.80
   2  -2  11  119.49   18.00
   2  -2  11  137.79   12.50
  -2  -2 -11  153.18   11.80
  -2  -2 -11  134.79   13.50
  -2  -2 -11  147.89   15.70
  -2  -2 -11  103.09   13.70
  -2   2 -12    6.80    4.80
   2   2  12    7.90    4.50
  -2   2 -12   -6.80    9.50
  -2   2 -12    3.80    8.30
  -2   2 -12    0.20    6.20
   2   2  12    2.50    5.00
  -2   2 -12    5.30    6.10
   2   2  12   -3.50    5.40
  -2   2 -12    6.40    5.10
   2   2  12    5.40    7.40
   2   2  12   10.40    4.40
  -2  -2 -12   -2.80    5.30
  -2  -2 -12   25.50    8.70
   2  -2  12    8.40    5.00
   2  -2  12    2.80    4.10
   2  -2  12    6.40   11.40
  -2  -2 -12    0.60    5.90
  -2  -2 -12   -1.60    9.00
  -2  -2 -12    6.50    7.10
   2  -2  12    1.70    3.90
  -2   2 -13   42.40    6.90
   2   2  13   24.00    8.20
  -2   2 -13   72.49   17.00
  -2   2 -13   41.70    8.60
  -2   2 -13   49.70   10.20
   2   2  13   48.00   13.20
   2   2  13   49.00    6.40
  -2   2 -13   55.99   10.60
   2   2  13   42.60    6.60
  -2  -2 -13   65.49   10.80
  -2  -2 -13   46.70    9.40
   2  -2  13   44.40    8.40
   2  -2  13   51.09    7.20
  -2  -2 -13   44.60    8.90
  -2  -2 -13   32.60    8.80
   2   2  14   27.70    5.20
   2   2  14   19.50    7.70
  -2   2 -14   25.30    5.20
   2   2  14   17.00   10.20
   2   2  14   22.50    4.90
  -2   2 -14   14.90    4.80
  -2   2 -14   39.60   13.50
  -2   2 -14   26.20    9.80
  -2   2 -14   34.40    6.40
   2  -2  14   33.70    6.30
  -2  -2 -14   14.30    7.00
  -2  -2 -14   22.20    7.70
  -2  -2 -14   27.00    5.20
   2  -2  14   30.00    5.20
   2   2  15   30.50    5.50
  -2   2 -15   24.10    5.80
   2   2  15   43.30    5.00
   2   2  15   47.60    8.00
   2  -2  15   42.50    5.80
   2  -2  15   42.20    4.90
  -2  -2 -15   44.20    6.50
  -2   3  16   19.00    3.60
   2   3 -16   11.00    5.10
   2   3 -16   20.50    7.60
  -2   3  16    3.50    3.50
   2   3 -16   12.40    3.10
   2   3 -16   11.40    6.20
   2  -3 -16   10.00    4.60
   2  -3 -16    3.30    3.10
  -2  -3  16   17.80    3.20
  -2   3  15   27.40    5.20
   2   3 -15   35.80    6.00
   2   3 -15   25.60   10.00
  -2   3  15   23.90    8.70
   2   3 -15   20.10    6.00
  -2   3  15   22.10    5.80
   2   3 -15   32.90    7.80
  -2   3  15   23.30    5.30
   2  -3 -15   42.90    8.50
  -2  -3  15   37.60    7.20
  -2  -3  15   23.60    4.20
  -2  -3  15   34.40    9.20
  -2   3  14  154.38   10.50
  -2   3  14  162.88   11.60
   2   3 -14  133.79   15.80
   2   3 -14  159.68   13.50
   2   3 -14  151.18   11.70
  -2   3  14  148.09   12.00
   2   3 -14  157.18   10.90
   2   3 -14  147.29   11.40
  -2  -3  14  134.89   12.00
  -2  -3  14  152.98   10.90
   2  -3 -14  147.59   12.90
  -2  -3  14  155.78   11.10
   2   3 -13    5.80    4.90
   2   3 -13    4.90    4.90
  -2   3  13   24.30   13.80
  -2   3  13    7.40    4.10
   2   3 -13    0.90    5.90
  -2   3  13    9.20    5.60
   2   3 -13   20.50    9.90
  -2   3  13    7.10    4.70
   2   3 -13    5.70    6.10
   2   3 -13   -2.90    9.80
  -2   3  13    8.60    5.80
  -2  -3  13   -1.00    5.80
   2  -3 -13    5.70   11.70
   2  -3 -13    3.90   12.50
  -2  -3  13    6.90    4.40
  -2  -3  13   10.50    6.30
  -2  -3  13  -18.40   10.20
   2  -3 -13    5.40    6.70
  -2  -3  13    4.90    5.80
  -2  -3  13   -5.00   24.20
  -2  -3  13   34.40   13.90
   2  -3 -13    3.70    4.20
  -2   3  12   11.20    6.20
   2   3 -12   18.90    5.40
  -2   3  12   16.30    6.20
   2   3 -12   -5.80   12.80
   2   3 -12   15.10    7.60
   2   3 -12   11.60    7.10
  -2   3  12   19.30    5.30
  -2   3  12    5.80    9.60
   2   3 -12   17.50    5.70
  -2   3  12   15.20    6.00
   2   3 -12   16.00    7.10
   2  -3 -12   -0.80    7.10
   2  -3 -12   23.20    8.40
  -2  -3  12   14.00    6.00
  -2  -3  12   16.10    4.80
  -2  -3  12   25.40    5.70
   2  -3 -12   17.80    6.20
  -2  -3  12   -1.10   12.80
  -2  -3  12   14.30    6.60
   2  -3 -12   15.70    7.40
  -2  -3  12   11.00    6.80
   2  -3 -12   17.10    5.50
  -2  -3  12   19.10    5.50
  -2   3  11   13.20    5.70
   2   3 -11    8.10    6.70
   2   3 -11   12.40    5.80
   2   3 -11   -4.30    6.70
   2   3 -11   11.30    6.90
   2   3 -11    9.40    4.90
   2   3 -11   14.10    6.70
  -2   3  11   14.70    9.00
   2   3 -11   12.00    6.60
  -2   3  11    6.40    5.20
  -2   3  11    4.60    5.20
  -2   3  11   12.00    4.90
  -2  -3  11    6.30    4.40
  -2  -3  11   13.20    6.30
   2  -3 -11   15.90    5.20
   2  -3 -11   17.20    7.10
  -2  -3  11    8.40    8.30
   2  -3 -11   10.50    8.70
   2  -3 -11   11.00    5.70
   2  -3 -11   20.00    8.30
  -2  -3  11   24.20    5.60
  -2  -3  11   14.20    4.90
  -2  -3  11   24.20   12.50
   2   3 -10    6.80    5.70
  -2   3  10    3.50    4.30
  -2   3  10   -7.90    6.90
   2   3 -10    4.20    6.70
  -2   3  10    0.40    3.80
   2   3 -10    0.60    7.00
   2   3 -10    7.20    4.60
   2   3 -10   -0.40    4.50
  -2   3  10    6.00    5.50
   2  -3 -10   -7.80    6.10
  -2  -3  10    4.90    6.90
   2  -3 -10   -5.90    5.20
   2  -3 -10    8.60    7.90
  -2  -3  10   -1.60    5.10
   2  -3 -10    6.90    5.40
  -2  -3  10    6.10    6.50
  -2  -3  10    1.80    3.90
  -2  -3  10    6.00   10.20
  -2  -3  10   -4.90    6.40
  -2  -3  10   -5.30    5.20
  -2   3   9  112.59   12.90
  -2   3   9  125.29    9.70
   2   3  -9  115.59   15.00
   2   3  -9  119.39   11.30
   2   3  -9  108.59   12.50
   2   3  -9  115.89   10.20
  -2   3   9  116.19    8.90
  -2   3   9  119.39   20.40
   2   3  -9  110.89    9.10
   2   3  -9  125.09   12.90
  -2   3   9  127.19   11.40
  -2   3   9  101.19   17.00
  -2  -3   9  117.69    9.20
  -2  -3   9   87.89   12.30
  -2  -3   9  109.09   11.70
   2  -3  -9  118.09   13.60
  -2  -3   9  111.39   12.40
  -2  -3   9   89.99   10.30
   2  -3  -9  111.59   11.30
  -2  -3   9  128.59   15.50
   2  -3  -9  118.89   11.80
  -2  -3   9  111.79   10.70
   2  -3  -9  139.89   13.20
   2  -3  -9  121.29   10.80
  -2  -3   9  102.59   11.00
   2  -3  -9  112.29   11.90
  -2   3   8   36.50    6.60
   2   3  -8   30.30    7.30
  -2   3   8   43.00    5.70
   2   3  -8   33.30    6.80
  -2   3   8   67.99   10.30
  -2   3   8   27.90    8.50
   2   3  -8   45.30    6.90
   2   3  -8   63.89   11.30
   2   3  -8   39.50    6.60
   2   3  -8   36.70    7.10
  -2  -3   8   51.89   11.90
  -2  -3   8   42.70    6.60
  -2  -3   8   47.40    6.90
   2  -3  -8   37.30    7.00
  -2  -3   8   44.20    7.10
  -2  -3   8   25.60    6.00
   2  -3  -8   43.90    7.60
  -2  -3   8   25.90    7.10
   2  -3  -8   54.69    8.80
   2  -3  -8   53.29    8.20
   2  -3  -8   65.79   12.40
  -2  -3   8   32.50    5.80
   2   3  -7  410.16   22.00
  -2   3   7  446.46   23.70
  -2   3   7  427.96   21.10
  -2   3   7  431.46   20.70
   2   3  -7  423.86   21.00
  -2   3   7  474.25   28.50
   2   3  -7  436.66   23.20
   2   3  -7  424.76   21.70
  -2   3   7  423.36   23.10
   2   3  -7  396.36   20.60
   2  -3  -7  455.55   22.30
  -2  -3   7  405.56   21.60
  -2  -3   7  423.36   22.30
  -2  -3   7  434.16   26.80
  -2  -3   7  408.26   21.90
  -2  -3   7  481.95   26.40
   2  -3  -7  406.46   23.40
   2  -3  -7  450.65   23.20
  -2  -3   7  388.66   20.20
   2   3  -6    0.40    2.50
  -2   3   6    2.20    2.80
   2   3  -6   -2.50    2.70
   2   3  -6   -0.90    3.10
   2   3  -6   -5.20    4.20
  -2   3   6   -0.70    2.40
  -2   3   6    1.50    3.90
   2   3  -6    3.90    3.20
  -2   3   6   -0.10    5.10
  -2  -3   6   -0.40    3.00
  -2  -3   6   -7.60    5.60
  -2  -3   6    3.60    6.60
   2  -3  -6    0.50    5.20
   2  -3  -6   -1.60    5.10
  -2  -3   6   -6.20    5.20
   2  -3  -6   -0.30    4.40
   2  -3  -6   -1.50    3.80
  -2  -3   6    0.30    3.10
  -2   3   5   97.99    9.20
  -2   3   5  103.69    6.80
   2   3  -5   96.99    7.60
  -2   3   5  111.99   12.60
   2   3  -5  103.79    7.30
   2   3  -5  109.89    9.10
   2   3  -5  112.79    7.50
  -2   3   5  105.99    9.30
  -2  -3   5  100.19   12.40
   2  -3  -5  102.29    8.80
  -2  -3   5  106.39   11.10
  -2   3   4  181.18   10.80
  -2   3   4  164.98    8.90
   2   3  -4  174.18    9.30
   2   3  -4  177.08    9.80
   2   3  -4  184.78   10.90
  -2   3   4  159.78   10.30
   2   3  -4  158.68    8.70
  -2   3   4  181.98   14.40
   2   3  -4  168.38    9.00
  -2  -3   4  171.08   13.00
   2  -3  -4  162.88   11.70
  -2  -3   4  156.58   13.10
   2   3  -3  437.46   21.80
   2   3  -3  462.55   20.90
  -2   3   3  458.05   25.10
  -2   3   3  461.85   21.40
  -2   3   3  418.96   20.60
  -2   3   3  426.76   21.00
  -2   3   3  445.16   19.90
   2   3  -3  463.85   22.30
   2   3  -3  463.95   20.20
  -2  -3   3  474.65   24.20
  -2  -3   3  445.26   25.20
   2  -3  -3  466.35   23.40
  -2   3   2   21.10    5.50
   2   3  -2   25.90    3.40
   2   3  -2   20.50    2.70
   2   3  -2   18.00    4.30
  -2   3   2   19.60    3.20
  -2   3   2   25.60    3.50
   2  -3  -2   17.30    6.10
   2  -3  -2   21.50    5.00
  -2  -3   2   22.10    6.70
  -2  -3   2   28.10    6.80
   2   3  -1  896.51   40.40
   2   3  -1  962.40   42.00
  -2   3   1  950.20   40.90
   2   3  -1  976.80   41.60
  -2   3   1  963.10   44.00
   2   3  -1  947.61   40.20
  -2   3   1 1004.60   43.40
  -2   3   1  909.21   40.90
  -2  -3   1  952.80   44.20
   2  -3  -1  960.30   44.50
  -2  -3   1  943.11   44.60
   2  -3  -1  981.70   43.20
  -2   3   0   12.50    4.50
  -2   3   0   17.10    4.30
   2   3   0   11.70    3.10
  -2   3   0   11.10    3.40
   2   3   0   12.80    4.40
  -2   3   0   12.80    2.70
   2  -3   0    9.20    4.40
   2  -3   0   14.70    5.10
  -2  -3   0   10.50    5.70
  -2  -3   0    8.70    5.30
   2   3   1 1085.79   44.80
   2   3   1  944.41   41.40
  -2   3  -1 1002.40   42.30
  -2   3  -1  959.00   43.00
   2   3   1  937.81   43.40
  -2   3  -1  954.40   44.30
  -2  -3  -1  973.80   45.80
   2  -3   1 1001.90   46.30
   2  -3   1  961.80   44.10
  -2  -3  -1  949.40   44.90
   2   3   2  568.14   25.00
  -2   3  -2  575.14   28.10
  -2   3  -2  538.35   26.50
   2   3   2  594.94   28.70
  -2   3  -2  614.64   26.20
  -2   3  -2  557.14   25.20
  -2  -3  -2  573.14   29.60
  -2  -3  -2  548.45   27.40
   2  -3   2  595.74   29.70
  -2   3  -3  186.38   12.90
   2   3   3  179.68    9.70
  -2   3  -3  185.48   10.30
   2   3   3  161.78   15.00
   2   3   3  193.08   13.40
  -2   3  -3  176.88   11.50
  -2   3  -3  193.78   10.70
   2  -3   3  185.98   12.50
   2  -3   3  190.88   13.80
   2  -3   3  171.18   11.60
  -2  -3  -3  171.78   13.20
  -2   3  -4   13.90    4.80
   2   3   4   11.50    2.90
   2   3   4   10.90    6.60
  -2   3  -4    9.90    4.00
   2   3   4   14.40    5.90
  -2   3  -4    8.40    3.40
  -2   3  -4   17.10    4.40
   2  -3   4    6.60    4.70
  -2  -3  -4   16.90    5.30
   2  -3   4   11.60    3.60
  -2  -3  -4    6.10    4.70
   2  -3   4   13.50    6.90
   2   3   5   35.10    8.00
  -2   3  -5   40.00    6.80
   2   3   5   40.80    5.90
  -2   3  -5   45.70    6.00
  -2   3  -5   40.60    7.30
   2   3   5   32.70    8.60
   2   3   5   27.20    4.90
  -2   3  -5   46.40    5.70
  -2   3  -5   42.00    6.30
   2  -3   5   47.40    9.80
   2  -3   5   48.00    7.30
   2  -3   5   34.70    5.90
   2  -3   5   38.90    8.20
  -2  -3  -5   38.00    7.30
  -2  -3  -5   54.89    8.60
   2  -3   5   39.00    6.00
  -2  -3  -5   36.90    8.30
  -2  -3  -5   43.30    8.20
  -2  -3  -5   41.70    6.50
  -2  -3  -5   35.60    6.30
   2  -3   5   47.90    9.50
  -2   3  -6    3.30    4.60
   2   3   6    5.40    3.20
   2   3   6    3.40    7.20
  -2   3  -6    3.90    5.50
  -2   3  -6    2.10    3.40
  -2   3  -6    2.50    5.20
   2   3   6    5.40    7.80
  -2   3  -6    5.70    4.20
   2   3   6    2.40    3.70
  -2  -3  -6    3.00    7.40
   2  -3   6    9.70    7.10
  -2  -3  -6    4.80    5.90
   2  -3   6   -0.40    4.30
  -2  -3  -6    9.10    6.30
   2  -3   6    4.00    5.60
   2  -3   6    3.80    3.30
  -2  -3  -6    1.20    5.20
  -2  -3  -6    8.90    6.00
   2  -3   6    3.70    5.80
   2  -3   6    0.80    3.30
  -2  -3  -6   11.00    4.60
   2  -3   6   -6.20    4.30
   2   3   7  531.35   27.00
  -2   3  -7  542.45   26.80
   2   3   7  478.75   31.10
   2   3   7  536.25   26.80
  -2   3  -7  538.15   26.40
  -2   3  -7  572.74   28.20
   2   3   7  559.14   25.70
   2   3   7  499.25   35.40
  -2   3  -7  512.25   30.80
   2   3   7  580.64   26.80
  -2   3  -7  541.05   25.70
  -2   3  -7  505.45   27.30
  -2  -3  -7  537.75   26.50
   2  -3   7  526.95   28.00
  -2  -3  -7  584.24   32.00
   2  -3   7  541.55   25.60
   2  -3   7  544.55   27.40
   2  -3   7  553.24   27.10
  -2  -3  -7  560.14   27.40
  -2  -3  -7  528.45   27.80
  -2  -3  -7  562.84   28.10
  -2  -3  -7  497.75   28.20
   2  -3   7  558.34   27.40
   2  -3   7  477.65   30.00
   2  -3   7  524.75   27.10
   2   3   8  113.39    8.90
   2   3   8   81.39   15.20
   2   3   8  112.09   10.50
  -2   3  -8   96.79   12.00
  -2   3  -8  101.09   11.40
  -2   3  -8   77.49   14.80
  -2   3  -8   97.29   12.30
  -2   3  -8  115.49   10.90
  -2   3  -8  121.39   10.10
   2   3   8  104.99   11.00
  -2   3  -8  108.39    9.20
   2   3   8  121.19   10.60
  -2  -3  -8   76.39   13.90
   2  -3   8  112.29   12.60
   2  -3   8  125.59   15.00
   2  -3   8   94.19   14.40
   2  -3   8   93.99   12.70
  -2  -3  -8   93.39   11.60
   2  -3   8  115.39    9.70
  -2  -3  -8   98.39   11.30
  -2  -3  -8  116.49   10.80
   2  -3   8  105.99   11.00
   2  -3   8  122.19   10.60
  -2  -3  -8  106.89   12.60
   2  -3   8  105.89   10.40
  -2   3  -9   42.00    8.50
   2   3   9   18.20   15.30
  -2   3  -9   58.09    7.70
  -2   3  -9   50.89   10.40
  -2   3  -9   48.70    8.90
  -2   3  -9   49.10    8.40
   2   3   9   48.00    9.50
  -2   3  -9   52.79   10.00
   2   3   9   54.89    7.40
   2   3   9   59.59    7.60
   2   3   9   57.39    8.40
   2  -3   9   56.99    6.70
  -2  -3  -9   56.29    9.40
  -2  -3  -9   49.30    8.20
   2  -3   9   58.49   10.60
   2  -3   9   31.80    7.80
   2  -3   9   49.20   10.20
  -2  -3  -9   59.39    8.90
   2  -3   9   58.99   13.80
  -2  -3  -9   34.60    9.10
   2  -3   9   56.59   10.20
  -2  -3  -9   45.70    9.80
   2  -3   9   40.40   12.20
   2   3  10  181.38   14.20
   2   3  10  192.88   30.80
   2   3  10  204.68   14.10
  -2   3 -10  160.98   19.70
  -2   3 -10  174.88   12.30
   2   3  10  178.08   12.30
  -2   3 -10  184.58   16.30
  -2   3 -10  157.38   14.00
  -2   3 -10  179.08   16.30
  -2   3 -10  173.78   13.70
   2   3  10  193.48   12.30
  -2   3 -10  190.88   14.60
   2  -3  10  177.18   14.60
   2  -3  10  189.18   14.30
   2  -3  10  173.78   14.60
   2  -3  10  169.28   12.60
  -2  -3 -10  169.38   14.90
  -2  -3 -10  183.78   15.70
   2  -3  10  183.48   14.10
  -2  -3 -10  148.69   16.20
  -2  -3 -10  173.88   13.30
  -2  -3 -10  187.78   14.50
  -2  -3 -10  173.68   16.80
  -2  -3 -10  185.58   16.90
   2  -3  10  182.48   14.20
  -2   3 -11  340.47   18.40
  -2   3 -11  347.27   24.00
   2   3  11  335.77   18.50
   2   3  11  325.37   18.00
  -2   3 -11  286.97   21.60
   2   3  11  348.87   20.40
  -2   3 -11  364.46   20.20
  -2   3 -11  355.36   19.90
  -2   3 -11  339.37   19.30
   2   3  11  346.57   19.70
   2  -3  11  308.97   19.30
  -2  -3 -11  335.67   20.30
  -2  -3 -11  348.27   19.60
   2  -3  11  355.76   20.30
   2  -3  11  325.47   18.50
  -2  -3 -11  355.06   21.40
  -2  -3 -11  311.57   21.60
   2  -3  11  358.46   18.70
  -2  -3 -11  343.77   19.00
   2  -3  11  303.97   19.00
  -2  -3 -11  286.77   22.10
   2   3  12   78.79   10.90
   2   3  12   79.19   15.00
  -2   3 -12   47.60    9.90
  -2   3 -12   28.70   10.10
  -2   3 -12   53.89    9.80
  -2   3 -12   71.69   13.00
  -2   3 -12   50.29   10.20
   2   3  12   67.39    9.10
  -2  -3 -12   57.69   11.20
   2  -3  12   56.49    7.10
   2  -3  12   36.40    9.10
   2  -3  12   65.49    8.10
  -2  -3 -12   57.49    7.90
  -2  -3 -12   49.30   10.20
  -2  -3 -12   44.90    9.20
   2  -3  12   55.89    7.80
  -2  -3 -12   71.89   10.50
  -2   3 -13    1.90    3.90
   2   3  13    4.00    3.80
   2   3  13    1.40    3.30
  -2   3 -13   -6.20    6.40
   2   3  13   -3.20    6.40
   2   3  13    6.00    4.30
  -2   3 -13   10.40    9.60
  -2   3 -13    9.00    4.90
  -2   3 -13    1.10    4.60
  -2  -3 -13    1.20    3.70
  -2  -3 -13    5.00    5.10
   2  -3  13    2.70    3.60
   2  -3  13   10.60    4.60
  -2  -3 -13    4.30   10.30
  -2  -3 -13    7.70    8.30
   2  -3  13   -0.50    3.50
  -2   3 -14    6.90    7.40
   2   3  14   11.20    4.20
  -2   3 -14    8.40    5.30
   2   3  14    8.20    3.20
  -2   3 -14    7.30    6.70
   2   3  14   11.10    4.20
  -2   3 -14    7.10    5.30
  -2  -3 -14   14.00    3.90
   2  -3  14    6.90    3.30
  -2  -3 -14    6.60    4.50
  -2  -3 -14   10.70    6.10
   2   4 -15   -4.60    6.00
  -2   4  15    0.10    4.60
   2   4 -15    9.70    3.50
   2   4 -15   11.00    4.10
  -2   4  15    3.60    3.80
  -2   4  15    3.00    3.40
   2  -4 -15   -9.10    4.30
  -2  -4  15   -5.50    3.10
  -2  -4  15    6.20    4.20
   2  -4 -15   12.70    4.70
   2  -4 -15    2.20    3.20
   2   4 -14   26.40    7.10
  -2   4  14   11.20    4.80
  -2   4  14   25.90    7.60
   2   4 -14   20.80    9.90
  -2   4  14   12.10    4.80
   2   4 -14   26.00    5.80
   2   4 -14   29.30    5.40
  -2   4  14   21.30    6.50
   2   4 -14   26.90    5.90
   2  -4 -14   30.00   11.40
   2  -4 -14   14.20    4.40
  -2  -4  14   10.00    3.70
   2  -4 -14   14.70    4.70
  -2  -4  14   15.60    4.20
   2   4 -13   96.59    8.80
   2   4 -13   98.19   15.10
   2   4 -13   91.19    8.60
  -2   4  13   70.99   12.40
  -2   4  13   80.49    8.70
   2   4 -13   93.09   10.60
  -2   4  13   97.99    8.50
   2   4 -13  113.19   10.50
  -2   4  13   88.89    9.80
   2  -4 -13   78.89   10.90
  -2  -4  13   89.99   14.40
  -2  -4  13   92.19    8.50
   2  -4 -13   71.69   12.40
  -2  -4  13   92.49    7.50
   2  -4 -13   94.09   11.20
  -2  -4  13   98.69   10.70
  -2  -4  13   80.99    9.80
  -2   4  12    8.80    4.20
   2   4 -12   13.90    6.90
   2   4 -12   12.60   13.50
  -2   4  12    0.90    4.40
   2   4 -12    9.00    6.30
  -2   4  12   -3.40   12.50
   2   4 -12    8.60    5.10
   2   4 -12   -4.60    6.10
  -2   4  12    1.40    5.60
  -2   4  12   -2.30    5.10
  -2  -4  12    7.90   12.00
   2  -4 -12    5.90    6.40
  -2  -4  12   -1.80   10.40
  -2  -4  12    8.70    4.20
  -2  -4  12    2.40    5.80
  -2  -4  12    5.50    6.10
  -2  -4  12   14.70    6.30
   2  -4 -12   -5.00    7.30
   2  -4 -12   -1.60    4.70
   2  -4 -12    1.10    6.70
  -2   4  11    3.30    4.30
   2   4 -11   -0.90    4.50
   2   4 -11    4.40    6.00
   2   4 -11    7.70    4.70
   2   4 -11    9.90    6.10
  -2   4  11    2.30    5.20
  -2   4  11   21.10   10.50
  -2   4  11    1.30    3.70
   2   4 -11   15.50    8.70
   2   4 -11   -4.20    8.70
  -2   4  11    5.70    4.80
   2  -4 -11    3.50    8.70
   2  -4 -11    7.80    8.00
  -2  -4  11    4.00    4.40
  -2  -4  11  -11.70   12.80
  -2  -4  11   -1.50    5.60
   2  -4 -11    3.30    5.80
   2  -4 -11    8.80    8.60
  -2  -4  11   -5.50    9.60
  -2  -4  11    0.50    7.80
   2   4 -10    8.80    5.50
   2   4 -10   -1.40   10.50
  -2   4  10   10.70    6.50
   2   4 -10    5.40    8.70
  -2   4  10   -1.60    4.50
  -2   4  10   -6.90    8.00
  -2   4  10    0.20    4.30
   2   4 -10    2.30    7.80
   2   4 -10   14.60    7.40
   2   4 -10    2.50    4.50
   2  -4 -10    6.50    5.00
  -2  -4  10   -1.10    4.90
  -2  -4  10    6.40    6.10
   2  -4 -10   -2.40    5.50
  -2  -4  10   -7.90    7.80
   2  -4 -10    3.00    4.90
  -2  -4  10   -2.00   11.10
  -2  -4  10    7.90    6.10
  -2  -4  10    7.00    3.80
  -2  -4  10    5.90    6.80
   2  -4 -10    3.50    4.70
  -2   4   9   19.90    5.70
   2   4  -9   13.60    7.10
   2   4  -9   32.40    6.20
   2   4  -9   21.80    9.30
  -2   4   9   18.90    8.00
   2   4  -9   35.40    7.80
   2   4  -9   23.10    8.40
   2   4  -9   25.60    5.50
  -2   4   9    9.90    6.70
  -2   4   9   22.40    5.50
  -2  -4   9   14.70    4.50
  -2  -4   9   36.80    9.40
  -2  -4   9   28.80    5.70
   2  -4  -9    6.40    8.10
  -2  -4   9    7.50   10.70
  -2  -4   9    3.70    8.20
  -2  -4   9   18.10    6.60
   2  -4  -9   20.80    5.20
   2  -4  -9   15.40    7.10
  -2  -4   9   23.10    5.50
   2  -4  -9   24.60    7.20
  -2  -4   9   25.80    7.20
   2   4  -8  107.09    9.90
   2   4  -8  110.99    9.60
   2   4  -8   96.49   11.40
  -2   4   8  126.09   13.20
  -2   4   8  107.49    8.70
  -2   4   8  117.19   14.30
   2   4  -8  100.99   12.80
  -2   4   8  117.29    9.60
   2   4  -8  108.49    9.10
   2  -4  -8  109.69   13.00
  -2  -4   8  102.59   11.70
  -2  -4   8  108.89   12.60
  -2  -4   8  104.79   14.50
   2  -4  -8  122.39   12.60
  -2  -4   8  108.79   11.60
   2  -4  -8  118.29   11.80
   2  -4  -8  113.59   10.90
  -2  -4   8  110.39    9.60
  -2  -4   8  100.19    8.30
  -2  -4   8  111.79   13.20
  -2  -4   8  104.29   15.70
  -2  -4   8  110.09   13.40
  -2   4   7  307.17   17.00
   2   4  -7  297.67   16.70
  -2   4   7  341.07   17.70
   2   4  -7  322.97   18.30
  -2   4   7  348.47   26.90
  -2   4   7  315.57   20.60
   2   4  -7  328.87   21.10
   2   4  -7  348.07   17.90
   2  -4  -7  331.47   17.60
   2  -4  -7  340.57   21.70
  -2  -4   7  278.47   19.60
   2  -4  -7  368.06   21.70
  -2  -4   7  274.67   19.40
   2  -4  -7  322.27   18.90
  -2  -4   7  331.47   18.50
  -2  -4   7  304.57   24.30
  -2  -4   7  300.77   18.70
  -2  -4   7  340.27   23.10
  -2  -4   7  320.47   19.00
  -2  -4   7  323.77   15.60
   2   4  -6  203.68   12.30
   2   4  -6  202.58   15.20
  -2   4   6  208.88   11.80
   2   4  -6  190.18   12.60
  -2   4   6  182.88   16.00
   2   4  -6  205.38   12.20
   2  -4  -6  219.08   17.40
  -2  -4   6  184.38   16.80
  -2  -4   6  215.18   15.60
   2  -4  -6  202.98   15.50
  -2  -4   6  227.68   14.10
   2  -4  -6  221.08   23.40
  -2  -4   6  223.38   14.90
  -2  -4   6  221.98   15.10
  -2  -4   6  227.18   15.20
  -2  -4   6  203.78   14.20
  -2  -4   6  197.98   17.60
   2  -4  -6  213.18   15.40
   2  -4  -6  201.88   11.90
   2   4  -5   73.59    6.90
  -2   4   5   89.59    9.90
  -2   4   5   53.99   10.10
   2   4  -5   61.99    8.60
   2   4  -5   74.29    6.60
   2   4  -5   50.09    7.30
  -2   4   5   60.79    6.80
  -2   4   5   74.19    6.50
   2  -4  -5   68.49    9.90
  -2  -4   5   68.29   13.30
  -2  -4   5   69.59    9.00
   2  -4  -5   85.09   10.10
  -2  -4   5   57.99    8.80
  -2  -4   5   67.09    9.00
  -2  -4   5   71.99    7.90
   2  -4  -5   78.89    9.90
  -2  -4   5   67.19   10.40
   2  -4  -5   60.59   11.20
   2  -4  -5   72.19    9.80
   2  -4  -5   74.09   10.10
   2   4  -4   28.70    6.00
  -2   4   4   31.40    8.40
  -2   4   4   32.50    4.90
   2   4  -4   22.90    4.90
  -2   4   4   38.60    5.80
   2   4  -4   39.00    4.50
   2  -4  -4   32.50    8.10
  -2  -4   4   27.70    7.80
   2  -4  -4   24.40    7.20
   2  -4  -4   23.20    7.70
   2  -4  -4   26.20    7.10
   2  -4  -4   23.60    7.00
  -2  -4   4   28.30    5.60
   2  -4  -4   27.00    5.10
  -2  -4   4   34.20    6.10
  -2  -4   4   22.80    8.20
  -2  -4   4   24.20    7.10
  -2  -4   4   20.50    6.10
  -2  -4   4   30.80    6.60
   2   4  -3   36.40    6.00
  -2   4   3   39.40    8.20
   2   4  -3   39.10    3.70
  -2   4   3   42.30    4.90
  -2   4   3   35.70    5.80
   2   4  -3   31.00    5.50
   2  -4  -3   28.10    7.80
   2  -4  -3   32.80    7.20
  -2  -4   3   36.20    7.50
   2  -4  -3   42.80    7.70
   2  -4  -3   45.00    7.40
   2  -4  -3   40.90    7.80
  -2  -4   3   51.69    7.10
   2  -4  -3   48.40    9.10
  -2  -4   3   35.50    7.20
  -2  -4   3   47.10    9.00
  -2  -4   3   41.50    7.80
   2   4  -2  330.57   17.70
  -2   4   2  331.67   19.30
  -2   4   2  337.87   21.00
  -2   4   2  332.27   15.80
   2   4  -2  340.37   19.40
  -2   4   2  306.57   14.80
  -2  -4   2  342.47   20.30
  -2  -4   2  308.57   20.40
  -2  -4   2  323.77   17.60
  -2  -4   2  356.46   18.80
   2  -4  -2  296.77   20.20
   2  -4  -2  340.17   19.60
  -2  -4   2  323.37   18.90
  -2  -4   2  316.07   17.90
  -2  -4   2  312.37   19.80
   2  -4  -2  311.87   17.80
   2  -4  -2  339.57   20.90
   2   4  -1  332.37   16.90
  -2   4   1  293.47   19.40
  -2   4   1  334.97   19.00
  -2   4   1  344.77   15.40
   2   4  -1  322.67   19.80
   2   4  -1  322.47   16.80
   2   4  -1  333.47   18.70
  -2  -4   1  321.37   17.90
  -2  -4   1  335.37   20.40
   2  -4  -1  337.87   18.70
   2  -4  -1  316.57   17.80
   2  -4  -1  322.77   21.10
   2  -4  -1  319.27   20.00
  -2  -4   1  338.87   18.90
   2  -4  -1  339.27   19.20
  -2  -4   1  309.87   20.00
  -2  -4   1  310.57   18.30
  -2  -4   1  326.27   18.50
   2  -4  -1  318.27   18.70
  -2  -4   1  307.97   17.60
   2   4   0   -4.90    4.40
   2   4   0   -2.70    4.80
  -2   4   0    6.60    4.80
   2   4   0    1.80    3.00
  -2   4   0    1.00    3.30
  -2   4   0    4.10    2.40
   2   4   0    4.40    3.60
  -2   4   0   -1.00    3.90
  -2  -4   0    5.10    6.00
   2  -4   0    3.80    5.40
  -2  -4   0    4.70    6.30
   2  -4   0    3.20    4.70
   2  -4   0   -1.30    5.70
  -2  -4   0   -5.20    6.40
  -2  -4   0   -3.80    5.70
   2  -4   0   -7.20    5.40
  -2  -4   0    3.90    5.90
   2  -4   0    0.20    6.70
  -2  -4   0   -6.90    4.40
  -2  -4   0   -1.90    4.10
   2  -4   0   -2.50    3.70
  -2   4  -1    3.30    4.60
   2   4   1    1.20    4.80
  -2   4  -1    7.60    2.90
  -2   4  -1    5.30    3.00
  -2   4  -1    8.00    4.20
   2   4   1   10.70    4.30
   2   4   1    5.00    6.00
  -2   4  -1   11.70    4.30
   2  -4   1    6.10    5.10
  -2  -4  -1   13.60    6.20
   2  -4   1    4.60    4.60
  -2  -4  -1    3.20    5.10
  -2  -4  -1    9.70    5.20
   2  -4   1   10.80    6.30
  -2  -4  -1    0.70    5.30
   2  -4   1   14.00    5.30
  -2  -4  -1    5.20    6.30
   2  -4   1    7.90    5.20
   2   4   2    6.50    2.70
  -2   4  -2    4.90    3.00
   2   4   2    6.70    6.60
   2   4   2   11.60    6.70
  -2   4  -2   13.50    3.60
  -2  -4  -2   -4.10    6.40
   2  -4   2    8.00    5.60
  -2  -4  -2    6.20    3.90
   2  -4   2    9.00    7.70
  -2  -4  -2    3.30    7.10
   2  -4   2    4.00    5.00
   2  -4   2   12.00    5.50
  -2  -4  -2    7.10    5.10
  -2  -4  -2   16.20    4.80
   2  -4   2   12.20    6.10
  -2  -4  -2   10.20    5.70
   2  -4   2    9.50    7.10
   2   4   3    4.40    2.90
  -2   4  -3   13.10    4.00
  -2   4  -3    0.70    5.80
   2   4   3    6.40    7.50
   2   4   3   12.00    6.70
  -2   4  -3    5.40    3.30
   2  -4   3   19.40    6.40
   2  -4   3   13.70    5.70
   2  -4   3   10.00    5.00
  -2  -4  -3   -2.50    5.40
   2  -4   3   12.40    6.20
  -2  -4  -3    7.60    5.00
   2  -4   3    8.00    5.60
   2  -4   3   12.20    4.20
   2  -4   3   20.70    8.30
   2  -4   3   14.10    8.30
  -2  -4  -3    3.40    4.60
  -2  -4  -3   14.70    7.10
  -2  -4  -3    5.30    5.90
  -2  -4  -3    7.90    5.60
  -2   4  -4   27.80    6.70
  -2   4  -4    5.70    6.90
  -2   4  -4   22.00    5.20
  -2   4  -4   27.00    4.50
   2   4   4   22.50    8.30
   2   4   4   21.30    4.10
   2   4   4    2.00    9.40
   2   4   4   34.20    6.30
  -2  -4  -4   12.20    5.70
  -2  -4  -4   34.20    8.30
   2  -4   4   19.60    7.50
   2  -4   4   16.90    4.90
   2  -4   4   30.00    6.30
   2  -4   4   33.90   10.30
   2  -4   4   28.20    6.40
   2  -4   4   17.20    8.10
  -2  -4  -4   16.40    6.40
  -2  -4  -4   16.00    4.90
   2  -4   4   26.50    6.40
  -2  -4  -4    4.50    7.20
  -2   4  -5  221.88   16.40
   2   4   5  225.88   13.10
  -2   4  -5  201.18   13.00
   2   4   5  219.38   13.00
  -2   4  -5  226.58   19.20
   2   4   5  183.78   23.50
   2   4   5  210.38   20.60
  -2   4  -5  210.88   14.70
  -2   4  -5  222.98   13.20
  -2  -4  -5  206.58   16.20
  -2  -4  -5  228.78   16.90
   2  -4   5  234.68   14.90
   2  -4   5  214.38   14.90
   2  -4   5  200.28   12.30
  -2  -4  -5  225.48   15.10
  -2  -4  -5  236.38   16.00
  -2  -4  -5  242.88   16.30
   2  -4   5  239.08   14.60
   2  -4   5  255.37   20.20
   2  -4   5  219.38   15.30
  -2  -4  -5  197.98   13.10
   2   4   6  156.08   11.90
  -2   4  -6  155.88   12.80
   2   4   6  156.38   11.50
   2   4   6  150.68   10.90
  -2   4  -6  156.48   11.50
   2   4   6  131.69   14.60
  -2   4  -6  131.89   11.90
  -2   4  -6  138.69   10.30
  -2   4  -6  154.28   13.80
  -2   4  -6  127.49   17.20
  -2  -4  -6  164.18   15.10
   2  -4   6  141.89   12.80
   2  -4   6  166.88    9.50
  -2  -4  -6  141.79   16.10
  -2  -4  -6  170.18   14.70
  -2  -4  -6  158.18   14.10
  -2  -4  -6  156.08   12.10
   2  -4   6  149.99   15.10
  -2  -4  -6  149.19   10.70
   2  -4   6  166.38   13.70
   2  -4   6  131.89   13.20
   2  -4   6  147.99   17.60
   2  -4   6  164.68   12.80
  -2   4  -7  199.78   14.50
  -2   4  -7  201.48   16.40
   2   4   7  225.88   14.30
   2   4   7  191.18   17.30
  -2   4  -7  218.88   14.40
  -2   4  -7  217.48   16.00
  -2   4  -7  193.98   14.90
   2   4   7  218.88   13.50
  -2   4  -7  205.18   16.30
   2   4   7  194.08   25.00
  -2  -4  -7  217.68   16.10
   2  -4   7  206.98   20.80
  -2  -4  -7  161.18   17.50
   2  -4   7  222.88   14.40
  -2  -4  -7  213.88   14.10
  -2  -4  -7  205.68   17.10
   2  -4   7  219.58   12.40
   2  -4   7  203.38   13.90
   2  -4   7  187.38   17.00
  -2  -4  -7  203.18   14.60
   2  -4   7  211.58   15.00
   2  -4   7  225.98   18.90
  -2   4  -8   -5.70    9.40
   2   4   8   18.40    6.80
  -2   4  -8    4.70    4.40
   2   4   8   10.30    5.10
  -2   4  -8    8.30    7.30
  -2   4  -8   12.20    6.90
   2   4   8    2.40   35.80
  -2   4  -8    8.80    6.80
   2   4   8    6.40    4.50
  -2   4  -8    4.00    4.80
   2   4   8    6.10    5.60
  -2   4  -8   16.70    9.60
   2  -4   8   -4.40   14.00
   2  -4   8    3.70    6.00
  -2  -4  -8   15.10    7.90
   2  -4   8   14.00   15.10
   2  -4   8   13.40    5.20
  -2  -4  -8    1.10    6.20
  -2  -4  -8    3.00    6.70
  -2  -4  -8    2.50    8.70
  -2  -4  -8    5.60    6.80
   2  -4   8   -5.10    9.20
  -2  -4  -8    5.50    4.80
   2  -4   8    1.00    3.70
   2  -4   8    4.20    6.70
  -2   4  -9   32.50   10.20
  -2   4  -9   30.60    7.20
   2   4   9   22.20    6.30
  -2   4  -9   18.20    6.10
   2   4   9   13.00    6.10
  -2   4  -9   11.80    5.10
  -2   4  -9    5.80    7.80
   2   4   9   16.20    5.60
  -2   4  -9    3.80    7.70
   2   4   9   15.20    5.00
   2  -4   9   23.20   15.60
   2  -4   9   14.30    4.90
  -2  -4  -9   11.30    8.30
   2  -4   9   12.20   13.90
  -2  -4  -9    3.10    6.60
   2  -4   9   13.00    7.50
  -2  -4  -9   12.20    8.90
  -2  -4  -9   15.50    7.00
   2  -4   9   17.10    6.60
   2  -4   9   13.10    4.10
   2  -4   9   15.40   14.60
  -2  -4  -9   15.60    5.40
  -2  -4  -9    4.70    5.00
   2   4  10   39.60    7.30
  -2   4 -10   29.80    5.70
  -2   4 -10   30.20    6.70
   2   4  10   28.40    6.50
   2   4  10   31.30    5.80
  -2   4 -10   25.20    6.20
  -2   4 -10   27.40   10.80
  -2   4 -10   36.70    6.90
   2   4  10   35.00   28.60
   2   4  10   23.10    6.90
  -2  -4 -10   19.50    9.20
   2  -4  10   21.60    6.70
   2  -4  10   44.20    6.00
  -2  -4 -10   27.10    6.00
   2  -4  10   30.30    7.00
  -2  -4 -10   33.90    6.30
   2  -4  10   29.70    7.10
  -2  -4 -10   22.00    7.10
   2  -4  10  -14.80   25.80
  -2  -4 -10   22.00    8.00
   2  -4  10   34.10   10.10
  -2   4 -11   12.80    4.80
   2   4  11    5.20    3.80
   2   4  11    8.50    4.10
  -2   4 -11  -25.40   12.80
  -2   4 -11   -1.50    6.00
  -2   4 -11   -0.30    7.20
  -2   4 -11    3.10    5.00
   2   4  11    8.90    6.20
   2   4  11    5.80    4.40
  -2  -4 -11    7.40    5.80
   2  -4  11   -1.10    2.90
  -2  -4 -11    5.50    4.60
   2  -4  11    5.20    4.30
   2  -4  11   -0.70    6.10
  -2  -4 -11    4.90    9.10
  -2  -4 -11    6.90    5.00
   2  -4  11   10.70    8.80
  -2  -4 -11   -1.00    7.20
   2   4  12   36.00    6.10
  -2   4 -12   51.89   12.40
  -2   4 -12   43.10    7.50
  -2   4 -12   26.30    6.40
  -2   4 -12   40.50    5.30
   2   4  12   32.70    7.10
   2   4  12   44.70    8.60
  -2   4 -12   56.89   13.70
   2  -4  12   48.30    5.30
  -2  -4 -12   33.70    8.00
   2  -4  12   52.99    9.20
   2  -4  12   52.79    8.20
  -2  -4 -12   21.40    8.50
  -2  -4 -12   43.60    6.60
   2  -4  12   28.00    6.40
   2  -4  12   34.10    5.90
  -2   4 -13   11.80    5.90
   2   4  13   24.10    5.00
  -2   4 -13   41.30    7.50
   2   4  13   21.30   10.70
  -2   4 -13   25.00    5.40
   2   4  13   27.60    5.10
  -2   4 -13   25.40    7.80
   2   4  13   20.10    5.20
  -2  -4 -13   14.80    5.90
   2  -4  13   23.90    6.70
   2  -4  13   26.50    4.90
  -2  -4 -13   18.70    4.50
   2   5 -13  124.09    9.40
  -2   5  13   99.79    7.70
   2   5 -13   93.89    9.90
  -2   5  13  111.59    7.30
   2   5 -13   90.99   11.20
   2  -5 -13   98.79    8.10
   2  -5 -13  118.39   11.30
   2  -5 -13   95.99    7.10
  -2  -5  13  104.19    8.00
  -2  -5  13  102.99   10.00
   2  -5 -13   82.19    9.00
  -2  -5  13   92.89    7.40
  -2   5  12   53.29    8.60
  -2   5  12   65.39    7.40
   2   5 -12   60.29    8.90
   2   5 -12   51.09    9.70
   2   5 -12   54.69    8.30
   2   5 -12   60.89   11.10
   2  -5 -12   56.39    8.90
   2  -5 -12   45.90    6.20
   2  -5 -12   56.79   10.80
  -2  -5  12   54.29    8.00
   2  -5 -12   56.49    7.70
  -2  -5  12   65.79    7.50
  -2  -5  12   80.09   12.20
  -2  -5  12   53.69   10.80
   2  -5 -12   36.10    8.10
  -2   5  11   -5.20    3.50
  -2   5  11   -0.30    5.30
   2   5 -11   -5.40    4.20
   2   5 -11    7.30    5.90
   2   5 -11  -18.20    6.30
  -2   5  11   -0.10    4.50
  -2   5  11   10.70   10.80
   2   5 -11   11.90   11.20
  -2  -5  11    4.20    6.70
   2  -5 -11    0.80    6.00
  -2  -5  11   -8.50    9.50
   2  -5 -11    0.20    5.20
   2  -5 -11    5.10    7.70
   2  -5 -11   -1.00    5.70
  -2  -5  11    3.80    4.20
  -2  -5  11    2.70    4.00
   2  -5 -11   -1.00    4.10
  -2   5  10   -6.60    9.60
   2   5 -10    7.30    6.90
   2   5 -10   21.50   11.30
   2   5 -10   -3.80    7.40
  -2   5  10    2.20    3.80
   2   5 -10    2.70    7.60
  -2   5  10    1.30    5.10
  -2   5  10    1.20    6.60
  -2  -5  10   -1.00    4.10
  -2  -5  10    8.60    6.50
   2  -5 -10   -6.40    6.10
   2  -5 -10    2.30    6.30
  -2  -5  10    6.60    4.70
   2  -5 -10   -1.00    5.60
   2  -5 -10   -3.80    6.00
   2  -5 -10    2.80    5.80
  -2  -5  10    4.10    9.50
   2   5  -9   34.00    6.40
   2   5  -9   41.30    7.00
  -2   5   9   28.70    5.40
   2   5  -9   36.70    6.90
   2   5  -9   20.10   11.30
  -2   5   9   31.60    6.20
  -2   5   9   26.70    8.00
  -2   5   9   13.40   20.50
   2  -5  -9   24.70    7.40
  -2  -5   9   42.40    8.40
   2  -5  -9   36.50    8.30
  -2  -5   9   -0.80   13.50
   2  -5  -9   31.20    7.40
  -2  -5   9   23.30    6.90
  -2  -5   9   38.20    7.70
  -2  -5   9   26.90    7.10
   2  -5  -9   23.40    9.00
   2  -5  -9   25.20    7.30
  -2   5   8    4.30    4.60
  -2   5   8  -13.80   11.20
   2   5  -8    3.70   10.50
  -2   5   8    2.60    4.10
   2   5  -8   11.10    6.20
   2   5  -8    0.60    4.60
  -2  -5   8    8.40    9.00
  -2  -5   8   -7.40    5.90
  -2  -5   8  -15.80   11.10
   2  -5  -8   -2.70    8.30
   2  -5  -8   -2.50    8.30
   2  -5  -8    3.50    6.70
  -2  -5   8    0.70    4.20
   2  -5  -8    0.30    4.30
  -2  -5   8    0.40    4.20
  -2  -5   8   -6.60    7.40
   2  -5  -8    0.70    4.90
  -2  -5   8    4.30    6.60
   2   5  -7   63.59   13.70
   2   5  -7  104.69   14.00
   2   5  -7   94.79    8.90
  -2   5   7  103.99    9.90
  -2   5   7   75.49    8.90
   2   5  -7   93.19    8.70
  -2  -5   7   83.39   12.50
   2  -5  -7   99.99   10.20
   2  -5  -7  107.49   13.30
  -2  -5   7   85.59    9.20
   2  -5  -7   87.69   11.80
   2  -5  -7   70.89   11.50
   2  -5  -7   89.29   11.70
  -2  -5   7  107.39   18.70
  -2  -5   7   93.29   10.20
  -2  -5   7  102.99   11.20
  -2  -5   7   87.49   12.00
  -2  -5   7   77.19   12.30
   2   5  -6    2.70    5.10
  -2   5   6   -4.50    3.30
   2   5  -6   13.70   10.10
  -2   5   6    5.80   11.00
   2   5  -6   14.50    6.90
  -2  -5   6   -0.10    6.20
  -2  -5   6   10.60    7.30
   2  -5  -6   11.70    8.50
  -2  -5   6    6.30    7.60
   2  -5  -6   -4.20    5.60
   2  -5  -6   -0.40    8.10
  -2  -5   6    0.50    4.40
  -2  -5   6   -2.60    9.60
  -2  -5   6    5.80    4.50
  -2  -5   6    4.60    9.40
  -2  -5   6    1.80    4.00
   2  -5  -6    5.30    6.60
   2  -5  -6   -6.60    4.60
   2   5  -5   53.59    9.40
   2   5  -5   43.60    8.00
  -2   5   5   50.59    9.80
  -2   5   5   66.79    7.60
  -2   5   5   48.70    7.60
   2  -5  -5   53.89   10.40
  -2  -5   5   63.99    8.00
  -2  -5   5   43.50   11.10
  -2  -5   5   52.79    8.90
   2  -5  -5   22.60   12.40
   2  -5  -5   63.39   10.60
   2  -5  -5   55.89    9.10
  -2  -5   5   80.39   11.10
  -2  -5   5   54.89    9.90
  -2  -5   5   56.99    9.60
   2  -5  -5   49.00    9.80
  -2  -5   5   61.09   13.30
  -2  -5   5   59.19   11.50
   2   5  -4   12.60    8.40
  -2   5   4    4.10    3.70
   2  -5  -4   10.00   11.80
  -2  -5   4   10.40    6.70
   2  -5  -4    7.90    5.90
  -2  -5   4    8.90    9.70
  -2  -5   4    3.30    7.90
  -2  -5   4    1.40    9.10
  -2  -5   4   -1.40    8.40
   2  -5  -4   14.10    6.80
   2  -5  -4   19.80    9.10
  -2  -5   4   15.10    7.70
  -2  -5   4    6.90    4.10
   2  -5  -4    9.50    5.90
   2  -5  -4    4.50    6.60
  -2  -5   4    6.30    6.40
  -2  -5   4    2.60    5.80
  -2   5   3    0.60   16.30
  -2   5   3    2.10   10.40
   2   5  -3   -2.40    7.10
   2   5  -3   -0.70   10.30
  -2   5   3    6.10    4.10
  -2  -5   3   13.70    8.70
   2  -5  -3   22.20    8.60
  -2  -5   3    8.90    5.80
   2  -5  -3    7.60    4.60
  -2  -5   3    6.50    4.90
  -2  -5   3    9.90    6.40
  -2  -5   3    7.00    6.90
   2  -5  -3   13.70    6.10
  -2  -5   3   11.30    4.70
  -2  -5   3   10.20    8.50
  -2  -5   3    4.60    9.40
   2  -5  -3   16.60    8.40
  -2  -5   3   24.50    7.90
   2  -5  -3   10.00   10.20
   2  -5  -3    3.70    7.20
   2  -5  -3    2.60    6.40
   2   5  -2   38.30    9.20
  -2   5   2   63.29    6.40
   2  -5  -2   73.09   11.20
   2  -5  -2   44.80    7.70
   2  -5  -2   47.00   11.90
  -2  -5   2   82.19   12.40
  -2  -5   2   71.39   11.20
   2  -5  -2   61.59    8.90
  -2  -5   2   61.79   11.50
  -2  -5   2   61.29   12.00
   2  -5  -2   73.69   12.80
   2  -5  -2   51.79    9.10
  -2  -5   2   73.59   13.90
   2  -5  -2   64.89   11.10
   2  -5  -2   49.10    8.90
  -2  -5   2   76.19   13.10
  -2   5   1   12.40    7.10
   2   5  -1   12.70    8.30
  -2   5   1   29.50   13.20
   2  -5  -1   22.20    8.10
   2  -5  -1   21.70    8.60
  -2  -5   1   15.50    9.60
  -2  -5   1    8.90    8.40
  -2  -5   1   15.40    5.00
  -2  -5   1    6.20    8.70
  -2  -5   1   18.60    4.80
  -2  -5   1   18.20    5.20
   2  -5  -1   20.50    6.60
  -2  -5   1   26.00    9.20
   2  -5  -1   25.90    7.00
  -2  -5   1   11.40    6.70
   2  -5  -1   19.70    9.70
   2  -5  -1    9.20    6.30
   2  -5  -1   19.60    6.50
  -2  -5   1   14.20    7.20
   2   5   0   90.99   13.50
  -2   5   0   62.19   12.50
  -2   5   0  109.09    7.50
  -2  -5   0  137.79   14.50
  -2  -5   0  102.89   13.60
  -2  -5   0  101.59   11.70
   2  -5   0  116.29   14.80
   2  -5   0   85.09   15.30
   2  -5   0  103.19   12.40
   2  -5   0  108.49   11.60
   2  -5   0   94.59   11.30
   2  -5   0  107.49   11.20
  -2  -5   0   99.29   10.90
   2  -5   0   98.29   13.80
  -2  -5   0  110.89   14.00
  -2  -5   0   93.99   16.20
  -2  -5   0  124.69   12.50
   2   5   1   45.80    7.00
   2   5   1   53.69   11.20
  -2   5  -1   56.99    6.40
   2  -5   1   65.29   10.50
   2  -5   1   36.10    7.70
   2  -5   1   57.99   10.90
   2  -5   1   61.89   13.00
   2  -5   1   49.40    8.10
  -2  -5  -1   50.09   11.90
  -2  -5  -1   61.19    9.30
  -2  -5  -1   64.19   10.40
   2  -5   1   50.39   10.20
  -2  -5  -1   72.49    9.70
   2  -5   1   55.49    8.30
   2  -5   1   70.09   10.50
  -2  -5  -1   53.99    8.50
   2  -5   1   67.19    9.70
  -2  -5  -1   83.19   10.10
  -2  -5  -1   74.59   11.30
   2   5   2  227.98   12.30
  -2   5  -2  193.28   22.40
  -2   5  -2  226.88   12.40
  -2  -5  -2  227.28   14.70
   2  -5   2  237.08   15.10
   2  -5   2  196.48   20.90
   2  -5   2  208.58   15.30
   2  -5   2  238.48   16.80
  -2  -5  -2  240.18   18.70
  -2  -5  -2  228.88   17.30
  -2  -5  -2  192.58   28.80
  -2  -5  -2  232.68   17.00
  -2  -5  -2  230.58   18.20
   2  -5   2  208.48   18.30
   2  -5   2  245.68   16.60
   2  -5   2  232.48   13.90
   2  -5   2  207.58   17.50
  -2  -5  -2  233.18   15.90
  -2   5  -3  112.19    8.90
   2   5   3  108.99    8.60
  -2  -5  -3  119.79   12.40
   2  -5   3   95.79   15.50
   2  -5   3  118.09   11.60
   2  -5   3  120.19   11.50
  -2  -5  -3  103.49   12.00
  -2  -5  -3  111.49   12.60
   2  -5   3  123.29   12.80
  -2  -5  -3  119.09   14.30
   2  -5   3  130.59   12.80
  -2  -5  -3  114.89   12.50
  -2  -5  -3  119.39   11.60
   2  -5   3  110.09   10.70
   2  -5   3  103.09   14.10
   2   5   4   18.30    5.80
   2   5   4   16.60    4.90
   2   5   4   22.60   11.60
  -2   5  -4   16.60    7.50
  -2   5  -4   23.60    6.20
  -2   5  -4   12.80    4.80
   2  -5   4   24.10   12.80
   2  -5   4    9.10    6.90
   2  -5   4   15.60    5.30
   2  -5   4   14.20    9.00
  -2  -5  -4    7.50    6.90
  -2  -5  -4   18.80    5.30
   2  -5   4   12.20    6.80
   2  -5   4   20.70    5.70
  -2  -5  -4   18.70    7.00
  -2  -5  -4   24.60    5.50
   2  -5   4   18.30    4.90
   2  -5   4   13.10    7.50
  -2  -5  -4   12.60    8.20
  -2  -5  -4   22.80    7.00
   2   5   5   -5.10    5.00
  -2   5  -5    5.00    9.40
  -2   5  -5    4.40    4.70
  -2   5  -5    2.10    4.70
   2   5   5    0.30    3.80
   2   5   5    5.90    6.00
   2   5   5    5.20   13.10
   2  -5   5    0.90    4.80
  -2  -5  -5   -1.50    5.70
   2  -5   5    7.90    7.00
  -2  -5  -5    2.50    6.10
   2  -5   5   -8.00    6.00
  -2  -5  -5   -8.30    8.00
   2  -5   5    2.00   11.80
   2  -5   5    4.90    5.10
  -2  -5  -5   -4.50    5.80
   2  -5   5   17.10   13.90
  -2  -5  -5    5.50    7.30
   2  -5   5    4.70    4.60
   2   5   6  -16.20    5.60
  -2   5  -6    5.20    5.40
   2   5   6    3.40    4.30
   2   5   6   -6.60   15.80
   2  -5   6  -17.10   10.20
   2  -5   6    8.10    5.00
  -2  -5  -6   -3.40    8.00
   2  -5   6   13.80   13.30
  -2  -5  -6   -1.60    4.20
  -2  -5  -6   -7.40    5.90
   2  -5   6   -0.10    6.50
   2  -5   6    0.20    5.10
   2  -5   6    2.00    4.90
  -2  -5  -6   -0.20    4.90
   2  -5   6    1.40    6.60
  -2  -5  -6    3.20    8.50
   2   5   7   -0.60    4.40
   2   5   7    5.10    6.40
   2   5   7   12.20    5.10
  -2   5  -7    9.40    5.70
  -2   5  -7    5.00    5.80
   2   5   7   46.80   17.60
  -2  -5  -7    4.40    5.50
  -2  -5  -7    1.70   11.20
   2  -5   7    3.20    5.50
   2  -5   7    2.50   11.50
   2  -5   7   14.70   13.20
  -2  -5  -7    7.20    5.90
   2  -5   7    6.50    6.30
   2  -5   7   -4.90    6.90
   2  -5   7  -15.60   16.70
   2  -5   7    4.20    8.10
   2   5   8   94.29   26.20
  -2   5  -8   96.89   10.90
  -2   5  -8  104.89    9.90
   2   5   8  110.19    9.00
   2   5   8  104.09   10.20
   2   5   8  108.69   10.30
   2   5   8   96.29   13.80
   2  -5   8   86.69    9.20
   2  -5   8   93.19    9.90
   2  -5   8   82.79   10.30
  -2  -5  -8   97.39   10.30
  -2  -5  -8  100.69   10.10
   2  -5   8  119.69   16.10
  -2  -5  -8  100.29   12.60
   2  -5   8  105.49   10.10
  -2  -5  -8  107.69   11.90
  -2  -5  -8   95.19   14.20
  -2   5  -9   -1.30    5.10
   2   5   9    7.40    6.30
   2   5   9    8.30    6.40
   2   5   9    6.40    5.60
  -2   5  -9   -7.30    4.20
  -2   5  -9  -24.30   15.80
   2   5   9    0.90    4.20
  -2  -5  -9   -2.40    4.30
  -2  -5  -9  -14.70    6.90
   2  -5   9    4.30    5.90
   2  -5   9    3.00    4.40
  -2  -5  -9    0.90    4.20
  -2  -5  -9   -4.70    7.50
   2  -5   9   -4.30    6.00
   2  -5   9    7.30   18.20
  -2  -5  -9    4.00    6.50
   2  -5   9   -7.50    5.60
   2   5  10    6.60    4.30
   2   5  10    4.60    6.20
  -2   5 -10   -0.30    3.10
  -2   5 -10  -14.60    6.90
  -2   5 -10    1.50    5.30
   2   5  10   -1.20    3.90
   2   5  10    0.00    5.40
  -2  -5 -10    2.10    6.90
   2  -5  10  -16.90    7.90
   2  -5  10    6.40    4.10
  -2  -5 -10   15.10   12.10
  -2  -5 -10    4.00    5.80
  -2  -5 -10    5.80    4.20
   2  -5  10    2.50    4.50
   2  -5  10    2.00   11.90
  -2  -5 -10   -2.90    5.50
   2   5  11   19.30    4.80
   2   5  11   20.00    4.80
  -2   5 -11   23.00    4.30
  -2   5 -11   19.50    5.50
   2   5  11   16.00    4.40
  -2   5 -11   17.20    6.20
   2  -5  11   11.20    7.90
  -2  -5 -11   18.60    5.80
   2  -5  11   20.40    7.60
  -2  -5 -11   18.10    8.50
  -2  -5 -11   15.40    4.40
  -2  -5 -11   14.60    4.90
  -2  -5 -11   11.40    5.20
   2  -5  11   27.30    5.60
   2  -5  11   16.30    7.30
   2   5  12   66.69    5.10
   2  -5  12   62.29    5.70
   2  -5  12   55.39    7.30
  -2  -5 -12   56.49    6.60
  -2  -5 -12   52.99    5.60
  -2   6  11    2.90    6.10
  -2   6  11   -2.30    4.10
  -2   6  11   -5.90    2.50
   2   6 -11    3.60    4.20
  -2  -6  11    4.10    9.80
   2  -6 -11    0.20    3.90
   2  -6 -11   -0.30    9.60
  -2  -6  11  -10.70    6.80
  -2  -6  11    2.90    3.70
  -2  -6  11    1.30    3.20
   2  -6 -11   -1.90    3.20
   2  -6 -11    0.90    4.70
  -2   6  10   16.30    4.30
  -2   6  10   24.80    4.50
  -2   6  10   20.20    6.30
   2   6 -10   13.90    4.60
   2   6 -10    9.00    5.60
   2  -6 -10   18.90    5.60
  -2  -6  10   14.40    4.40
  -2  -6  10   15.60    6.20
  -2  -6  10   15.60    4.50
  -2  -6  10   14.40    7.80
   2  -6 -10   20.60    5.50
   2  -6 -10   17.00    4.50
   2  -6 -10    7.90    5.40
  -2   6   9  123.79   11.30
  -2   6   9  155.88   12.50
   2   6  -9  132.09   10.60
   2   6  -9  138.89    9.80
  -2   6   9  136.59   10.90
  -2  -6   9  130.69   11.50
   2  -6  -9  133.49   11.90
  -2  -6   9  143.49   12.20
  -2  -6   9  131.59   17.50
   2  -6  -9  137.29   11.90
   2  -6  -9  132.49   10.50
  -2  -6   9  141.09   10.80
   2  -6  -9  141.89   13.50
   2   6  -8  215.48   13.90
  -2   6   8  163.98   18.90
  -2   6   8  205.98   12.60
  -2  -6   8  222.08   15.60
   2  -6  -8  219.58   17.90
  -2  -6   8  195.48   14.20
   2  -6  -8  226.28   16.10
  -2  -6   8  200.08   13.70
  -2  -6   8  213.28   13.40
   2  -6  -8  206.28   15.20
   2  -6  -8  199.08   16.30
   2   6  -7   -0.20    6.20
  -2   6   7    7.90    5.80
   2   6  -7   -6.90    6.50
  -2   6   7   -7.70    4.70
   2  -6  -7   14.70    8.30
   2  -6  -7   -1.10    4.70
  -2  -6   7    5.90    6.60
   2  -6  -7   -4.30    8.10
  -2  -6   7    1.60    4.50
  -2  -6   7    4.90    4.30
   2  -6  -7   -9.20    6.20
   2  -6  -7    5.50    6.30
  -2  -6   7   -1.30    5.60
  -2   6   6   13.50    7.20
  -2   6   6   28.60   10.30
   2  -6  -6    9.10    5.40
   2  -6  -6   -1.60    8.40
  -2  -6   6    3.80    6.60
  -2  -6   6  -15.70   16.10
   2  -6  -6    9.70    6.80
  -2  -6   6    1.40    5.80
  -2  -6   6    7.30    5.00
  -2  -6   6   10.80    5.20
   2  -6  -6    3.80    7.90
  -2  -6   6    7.60    4.80
  -2  -6   6   -2.90    6.70
   2  -6  -6    8.50    4.70
  -2   6   5   33.10    6.60
  -2   6   5   13.40    7.50
   2   6  -5    4.90    6.50
   2  -6  -5   26.00    7.40
   2  -6  -5   17.80    8.30
  -2  -6   5   18.40   16.70
  -2  -6   5   18.60    6.50
  -2  -6   5   27.90    5.80
  -2  -6   5   23.20    7.40
  -2  -6   5   25.80    7.90
  -2  -6   5   23.10    7.10
   2  -6  -5   24.70    7.10
   2  -6  -5   24.50    7.80
  -2  -6   5   33.40    7.80
  -2   6   4    4.30    5.20
  -2  -6   4   -9.30    7.60
  -2  -6   4   24.60   14.40
   2  -6  -4   -1.40    7.20
   2  -6  -4   10.80   13.60
   2  -6  -4    3.20    8.90
  -2  -6   4  -23.60    9.10
  -2  -6   4    6.30    7.10
  -2  -6   4    1.60    7.90
   2  -6  -4    0.20    6.30
   2  -6  -4   -0.10    6.40
  -2  -6   4   -0.60    7.20
  -2  -6   4   -4.90    4.20
  -2  -6   4   -6.50    7.40
  -2   6   3   -9.40    5.50
  -2  -6   3   14.70   13.70
   2  -6  -3    0.70    9.60
   2  -6  -3    1.80   11.60
  -2  -6   3    4.70    6.70
  -2  -6   3   -9.10    7.60
   2  -6  -3   -1.70    4.40
   2  -6  -3   49.70   24.40
   2  -6  -3    2.40    8.50
  -2  -6   3   11.00    8.50
  -2   6   2  244.58   14.30
  -2  -6   2  271.87   18.30
  -2  -6   2  268.37   15.80
  -2  -6   2  252.37   16.20
   2  -6  -2  267.67   18.60
  -2  -6   2  266.37   17.10
   2  -6  -2  246.68   18.30
   2  -6  -2  266.97   17.70
  -2  -6   2  214.68   17.40
  -2  -6   2  277.27   23.90
  -2  -6   2  257.57   17.00
   2  -6  -2  248.68   18.90
  -2  -6   2  247.08   19.40
   2  -6  -2  253.37   16.60
   2  -6  -2  212.28   28.10
  -2  -6   2  256.37   17.70
  -2  -6   1  387.96   22.50
   2  -6  -1  343.17   21.20
  -2  -6   1  362.76   21.10
   2  -6  -1  368.56   22.00
  -2  -6   1  322.57   21.10
  -2  -6   1  394.46   23.60
  -2  -6   1  363.46   22.70
  -2  -6   1  363.76   21.50
  -2  -6   1  356.86   21.90
   2  -6  -1  349.77   22.60
  -2  -6   1  364.66   19.80
   2  -6  -1  356.86   20.80
   2  -6  -1  338.27   20.70
  -2  -6   1  384.66   28.10
   2  -6  -1  366.76   21.30
  -2  -6   0   37.20    7.10
   2  -6   0   35.70   15.90
  -2  -6   0   23.60    6.40
   2  -6   0   22.30    8.30
   2  -6   0   35.30    9.80
   2  -6   0   34.60    6.50
   2  -6   0   36.50    6.70
  -2  -6   0   12.60    6.70
   2  -6   0   28.00    7.40
   2  -6   0   35.10    6.40
  -2  -6   0   29.40    8.60
  -2  -6   0   33.40    6.20
  -2  -6   0   20.90    6.90
  -2  -6   0   31.80    9.80
   2  -6   0   29.80    8.40
  -2  -6   0   12.60    7.50
  -2  -6  -1  101.39   12.00
  -2  -6  -1   87.59   13.10
  -2  -6  -1  115.29   10.20
   2  -6   1   68.79   16.70
  -2  -6  -1  132.49   15.70
   2  -6   1  100.99   12.80
  -2  -6  -1  126.99   12.60
   2  -6   1  119.39   13.40
   2  -6   1   92.49   12.40
   2   6   2    4.70    5.30
  -2   6  -2   17.70    5.70
  -2  -6  -2    2.40    9.30
  -2  -6  -2    6.00    9.70
   2  -6   2    8.00    5.10
  -2  -6  -2    6.00   11.20
   2  -6   2    1.40    8.40
   2  -6   2    3.90    8.20
  -2  -6  -2    7.00    9.50
   2  -6   2   11.00    9.10
   2  -6   2    2.50    9.70
   2  -6   2    1.60    9.50
   2  -6   2   -8.40    6.40
  -2   6  -3    6.90    5.20
   2   6   3   19.80    5.40
   2  -6   3   -8.60   12.70
  -2  -6  -3    3.80    4.50
  -2  -6  -3    1.10    9.00
   2  -6   3   11.80    5.30
  -2  -6  -3    9.50    6.00
   2  -6   3   -2.40    7.20
  -2  -6  -3   16.80    5.90
  -2  -6  -3   11.00    6.60
   2  -6   3    8.00    6.30
  -2  -6  -3    8.30    6.50
   2  -6   3    9.30    5.20
   2  -6   3   18.70    7.50
   2  -6   3   -8.80    6.40
   2   6   4   23.00    6.30
   2   6   4    3.40   11.40
  -2   6  -4   13.80    9.40
  -2  -6  -4   22.50    5.60
  -2  -6  -4   17.90    6.60
  -2  -6  -4   12.90    5.10
  -2  -6  -4   19.30    7.60
   2  -6   4    6.80    6.60
   2  -6   4    6.60    5.20
   2  -6   4   12.10    7.20
   2  -6   4   11.40    7.70
   2  -6   4   29.60    7.10
   2   6   5    5.10    6.10
  -2   6  -5    2.30    6.60
  -2   6  -5   12.80    5.30
  -2  -6  -5    1.30    7.40
  -2  -6  -5   10.90    4.90
  -2  -6  -5    6.50    4.50
  -2  -6  -5    5.70    8.70
   2  -6   5    4.00    7.00
   2  -6   5    9.70    6.90
   2  -6   5   11.30    6.90
  -2  -6  -5    4.90    4.80
   2  -6   5    6.90    6.30
   2  -6   5    7.70   11.30
   2   6   6   -0.30    9.40
  -2   6  -6  -11.10    4.80
   2   6   6   -3.40    4.80
   2  -6   6    3.00    4.40
  -2  -6  -6   -3.50    5.70
  -2  -6  -6    1.30    5.10
  -2  -6  -6   -3.00    4.10
   2  -6   6    0.20    6.20
  -2  -6  -6    8.70    8.70
   2  -6   6   -3.00    7.10
   2  -6   6    3.70    6.30
  -2  -6  -6   -1.20    5.70
  -2   6  -7    8.90    7.40
   2   6   7    2.90    6.70
   2   6   7   -1.60    4.70
  -2   6  -7   11.60    5.30
  -2  -6  -7    7.30    4.20
   2  -6   7   -1.00    4.00
  -2  -6  -7    1.10    4.30
   2  -6   7   -4.90    5.90
  -2  -6  -7    3.10    5.00
   2  -6   7    5.40    4.60
  -2  -6  -7  -11.40    7.60
   2  -6   7    3.40    4.40
   2  -6   7   -8.10   11.20
  -2  -6  -7   -0.70    4.00
   2   6   8   -7.40    4.70
  -2   6  -8    7.60    4.00
  -2   6  -8   -1.00    5.10
   2   6   8    8.70    4.40
  -2  -6  -8    2.90    3.80
   2  -6   8    5.70    4.00
  -2  -6  -8   -1.50    7.00
   2  -6   8   -1.40    4.90
   2  -6   8   -1.10   13.30
  -2  -6  -8   -5.10    6.50
  -2  -6  -8    8.60    9.40
   2  -6   8   -1.30    4.50
   2   6   9   73.29    6.80
   2   6   9   76.59    8.20
  -2   6  -9   70.99    8.40
  -2   6  -9   62.89    6.50
   2  -6   9   50.99   12.10
   2  -6   9   64.09    8.80
  -2  -6  -9   65.59    9.40
   2  -6   9   76.99    9.20
  -2  -6  -9   67.59   10.00
   2  -6   9   71.59    8.70
  -2  -6  -9   59.79    7.00
  -2  -6  -9   48.40    6.40
  -2  -7   8   65.69    6.30
  -2  -7   8   45.10    7.40
   2  -7  -8   72.49    7.90
  -2  -7   8   47.90   14.70
   2  -7  -8   65.29    6.40
  -2  -7   7    2.70    5.30
   2  -7  -7   -2.90    4.80
   2  -7  -7   -3.60    3.50
   2  -7  -7   -1.60    3.50
   2  -7  -7    0.20    3.80
  -2  -7   7   -4.30    3.70
  -2  -7   7   -1.10    4.70
  -2  -7   7   -0.80    3.70
  -2  -7   6    3.00    4.10
   2  -7  -6    4.80    5.70
  -2  -7   6    1.70    5.70
  -2  -7   6   -0.40    3.70
   2  -7  -6    1.50    4.20
  -2  -7   6    9.40    6.60
   2  -7  -6    3.40    5.60
   2  -7  -6    0.10    3.60
  -2  -7   5    3.00    5.30
  -2  -7   5    3.50    5.70
   2  -7  -5   -6.90    5.80
  -2  -7   5   14.50    9.10
  -2  -7   5    5.50    4.40
   2  -7  -5   -5.00    5.30
  -2  -7   4   15.20    4.40
   2  -7  -4    2.40    5.40
   2  -7  -4   11.60    4.60
  -2  -7   4    7.80    5.50
   2  -7  -4   13.00    8.50
  -2  -7   4   15.70    8.60
  -2  -7   4    5.90    4.90
   2  -7  -4    7.10    4.80
  -2  -7   3   -4.30    7.40
   2  -7  -3    4.70    6.60
  -2  -7   3   20.10    6.30
   2  -7  -3    0.10   10.70
   2  -7  -3   14.30    6.30
   2  -7  -3   10.10    4.90
  -2  -7   3   20.10    5.20
   2  -7  -3    6.70    5.70
  -2  -7   3   12.70    6.50
  -2  -7   3   29.40    9.50
   2  -7  -2  119.09   10.60
  -2  -7   2  124.09   12.20
  -2  -7   2   77.79   10.40
   2  -7  -2  124.89   24.10
   2  -7  -2  100.79   11.50
  -2  -7   2  108.69   11.50
  -2  -7   2  123.69   10.10
  -2  -7   2   81.99    9.70
   2  -7  -2  107.29   10.80
  -2  -7   2  110.89   12.60
  -2  -7   1    3.00    7.70
   2  -7  -1   -2.90    8.20
  -2  -7   1    6.50    6.30
   2  -7  -1    1.30    5.00
  -2  -7   1   14.60    9.80
  -2  -7   1    6.10    8.90
  -2  -7   1    1.90    6.90
   2  -7  -1   -2.90    4.30
   2  -7  -1    4.40    9.50
  -2  -7   1    3.20    4.70
  -2  -7   1   -0.70    4.10
  -2  -7   1   -1.10    4.40
   2  -7  -1   -0.50    3.90
  -2  -7   0    3.80    6.50
  -2  -7   0   17.60    5.40
  -2  -7   0   21.50    4.60
  -2  -7   0   14.10    6.80
  -2  -7   0   19.50    6.40
  -2  -7   0   22.50    6.10
   2  -7   0   10.90    5.00
   2  -7   0   17.80    9.90
  -2  -7   0    7.80    6.80
   2  -7   0   18.00    7.80
   2  -7   1   -6.30    3.70
  -2  -7  -1    6.90    8.50
  -2  -7  -1    2.90    6.20
  -2  -7  -1   -7.50    5.20
  -2  -7  -1   -0.10    6.30
   2  -7   1   -6.90    4.00
   2  -7   1   -0.40    7.20
  -2  -7  -1    0.70    5.60
  -2  -7  -2    7.70    4.70
   2  -7   2    6.40    4.60
  -2  -7  -2    2.40    3.60
  -2  -7  -2    6.70    4.80
   2  -7   2   -2.60    4.20
  -2  -7  -2   14.80    8.20
   2  -7   2   -2.20    6.60
  -2  -7  -2    7.10    4.20
   2  -7   2    3.70    6.60
   2  -7   3   -6.00    4.80
  -2  -7  -3   -2.20    3.50
  -2  -7  -3   -7.30    6.70
  -2  -7  -3    3.80    3.90
   2  -7   3    1.30    5.20
  -2  -7  -3    3.00    4.40
  -2  -7  -3    9.80    6.10
   2  -7   3   18.20   11.40
   2  -7   3    5.20    4.40
  -2  -7  -4    0.00    4.20
  -2  -7  -4    1.10    4.40
   2  -7   4  -16.50   12.90
   2  -7   4    0.50    4.90
   2  -7   4    0.90    4.20
  -2  -7  -4   -2.80    7.70
  -2  -7  -4    5.20    3.80
   2  -7   4   -0.20    3.50
  -2  -7  -4    1.20    3.80
  -2  -7  -5   15.20    5.70
  -2  -7  -5    7.50    4.10
  -2  -7  -5   10.70    5.50
  -2  -7  -5    9.00    4.80
   2  -7   5   13.70    5.30
   2  -7   5    8.90    4.90
  -2  -7  -5    4.40    3.70
   2  -7   5   -7.30   10.30
   2  -7   5    9.70    5.90
   2  -7   6   37.10   10.80
  -2  -7  -6   53.39    7.60
  -2  -7  -6   47.10    7.00
   2  -7   6   34.60    6.00
   2  -7   6   47.20    6.40
  -2  -7  -6   29.30    5.50
   2  -7   6   44.10    8.20
  -2  -7  -6   48.50    6.70
   3   0 -18    4.50    2.90
   3   0 -18    9.90    4.20
  -3   0  18    5.30    2.80
   3   0 -18    9.40    8.10
  -3   0  18    7.40    4.20
  -3   0  17    7.10    6.30
   3   0 -17    1.40    4.60
  -3   0  17    1.70    2.50
   3   0 -17    1.30    6.30
   3   0 -17    1.00    4.30
  -3   0  17   -3.80    2.80
   3   0 -17    9.60    6.10
   3   0 -16    7.10   10.80
   3   0 -16    3.10    4.40
   3   0 -16   10.00    6.20
  -3   0  16   -3.00    3.00
  -3   0  16    3.80    3.80
   3   0 -16    5.00    5.50
  -3   0  16   -1.60    4.10
   3   0 -15    9.20    9.10
  -3   0  15  -10.70   17.80
  -3   0  15    0.00    3.70
  -3   0  15   -6.90    4.30
  -3   0  15   -1.00    3.50
   3   0 -15   -9.60   23.60
   3   0 -15   -1.60    6.30
   3   0 -15   -3.50    4.10
   3   0 -15    8.50    6.00
   3   0 -14  219.38   16.50
   3   0 -14  221.48   18.70
   3   0 -14  235.08   21.10
   3   0 -14  218.18   16.30
  -3   0  14  231.18   14.80
  -3   0  14  218.48   22.80
  -3   0  14  210.58   15.70
   3   0 -14  247.98   16.00
  -3   0  14  214.58   15.40
  -3   0  14  187.88   26.20
   3   0 -13   -2.80    3.90
  -3   0  13    0.10   13.90
   3   0 -13   10.50   10.20
  -3   0  13   -4.20    3.30
   3   0 -13   -7.90    8.20
  -3   0  13    9.70    5.10
  -3   0  13    2.70    3.70
   3   0 -13   -9.70    5.60
   3   0 -13    1.30    6.40
   3   0 -13   -8.40    6.20
   3   0 -13   -4.20    6.60
   3   0 -13   -4.20    7.20
   3   0 -12   23.20    8.80
  -3   0  12   20.80    5.40
   3   0 -12   29.90    6.70
   3   0 -12   32.60    8.50
   3   0 -12   19.60    6.30
   3   0 -12   10.20    5.80
  -3   0  12    9.80    9.40
   3   0 -12   26.20    5.90
  -3   0  12   13.00    5.20
  -3   0  12   12.30    5.30
   3   0 -12   16.50    6.80
   3   0 -11   -0.80    6.00
   3   0 -11   -3.50    4.50
  -3   0  11    7.90    9.30
  -3   0  11  -11.30    5.50
  -3   0  11    7.90    7.50
   3   0 -11    3.50    5.50
   3   0 -11   -0.40    4.40
  -3   0  11   -1.20    3.20
  -3   0  11    0.60    4.10
   3   0 -11    2.20    4.90
  -3   0  11   -2.80    4.30
   3   0 -11    1.60    5.40
   3   0 -11   -3.10    4.30
   3   0 -11   -1.70    4.60
  -3   0  11    2.60    4.40
  -3   0  10   18.70    6.30
   3   0 -10    9.30    3.90
  -3   0  10   15.30    4.50
   3   0 -10   10.70    4.40
   3   0 -10   10.80    4.30
   3   0 -10   10.90    4.90
   3   0 -10    5.70    5.10
   3   0 -10    5.60    3.90
  -3   0  10   12.50    5.50
  -3   0  10   21.00    7.20
   3   0 -10    6.90    5.30
   3   0 -10   13.00    4.50
  -3   0  10   18.50    4.70
  -3   0  10   12.30    4.30
   3   0  -9   -0.30    4.20
  -3   0   9   -5.10    6.20
   3   0  -9    7.90    4.00
   3   0  -9    2.00    3.10
   3   0  -9    0.50    3.20
   3   0  -9   -1.60    4.20
  -3   0   9    7.10    4.80
  -3   0   9    6.20    3.10
   3   0  -9    4.60    3.70
  -3   0   9    4.70    3.80
  -3   0   8 1430.86   61.49
  -3   0   8 1418.06   63.89
   3   0  -8 1429.36   61.19
  -3   0   8 1407.76   61.49
  -3   0   8 1371.26   60.79
   3   0  -8 1450.25   62.99
  -3   0   8 1379.86   61.39
  -3   0   8 1455.65   63.99
   3   0  -8 1449.65   62.79
   3   0  -8 1427.16   62.19
  -3   0   7    0.40    2.70
   3   0  -7    1.30    4.00
   3   0  -7    6.40    4.00
  -3   0   7   -0.50    1.90
   3   0  -7   -0.20    2.90
  -3   0   7   -0.70    4.40
   3   0  -7   -2.90    3.40
   3   0  -7    1.50    3.30
  -3   0   7    0.80    3.60
   3   0  -7    3.20    4.40
   3   0  -6  189.68   11.70
   3   0  -6  226.38   13.10
  -3   0   6  207.78   11.40
  -3   0   6  211.08   13.30
   3   0  -6  211.38   11.80
  -3   0   6  203.48   11.70
  -3   0   6  217.68   11.20
   3   0  -6  236.18   11.50
  -3   0   5   -0.40    2.70
   3   0  -5   -1.70    2.60
   3   0  -5    1.20    2.20
   3   0  -5    1.30    2.50
  -3   0   5    1.20    2.10
  -3   0   5    0.60    2.00
  -3   0   5    0.40    2.40
  -3   0   5    0.10    3.10
   3   0  -5    2.90    3.30
   3   0  -5   -1.30    2.90
   3   0  -3   -0.40    2.00
  -3   0   3    1.80    2.60
  -3   0   3    0.80    1.80
   3   0  -3    0.80    2.80
   3   0  -3    1.20    1.80
   3   0  -1    1.10    1.70
  -3   0   1    1.00    1.90
  -3   0   1   -2.00    1.90
  -3   0   1    0.20    1.70
  -3   0   1    1.70    1.50
  -3   0   1    0.20    1.40
   3   0  -1    6.80    2.40
   3   0  -1    3.00    1.90
  -3   0   0  190.18    9.70
  -3   0   0  199.98   10.60
   3   0   0  209.18    9.60
  -3   0   0  182.28   10.00
   3   0   0  196.48   10.20
   3   0   0  211.28   10.00
   3   0   0  198.78    9.50
  -3   0   0  194.58    9.60
   3   0   1    1.30    1.90
  -3   0  -1    5.00    2.70
   3   0   1    4.50    3.00
  -3   0  -1    3.20    2.20
  -3   0  -1    2.70    2.40
   3   0   3   -2.90    2.20
  -3   0  -3    0.30    2.70
  -3   0  -3    0.60    3.00
   3   0   3    4.70    4.00
   3   0   3   -1.20    2.00
  -3   0  -3   -0.70    2.90
   3   0   4  231.48   12.70
   3   0   4  261.07   15.60
   3   0   4  244.58   12.60
  -3   0  -4  263.67   13.90
  -3   0  -4  249.58   12.70
  -3   0  -4  249.78   14.10
  -3   0  -4  266.27   14.20
  -3   0  -5    1.00    4.70
  -3   0  -5    5.50    4.90
  -3   0  -5   -6.30    4.70
  -3   0  -5    3.90    4.10
   3   0   5    1.60    2.60
   3   0   5    3.10    3.20
   3   0   5   -1.40    5.40
  -3   0  -5    0.60    3.80
  -3   0  -6 2704.33  123.39
  -3   0  -6 2963.10  124.39
  -3   0  -6 2971.80  126.69
   3   0   6 2908.21  123.49
  -3   0  -6 2892.41  125.89
  -3   0  -6 2941.71  125.89
   3   0   6 2934.41  124.69
  -3   0  -6 2945.61  124.99
   3   0   6 3172.28  126.99
  -3   0  -7    3.30    3.00
  -3   0  -7   -2.40    2.90
  -3   0  -7    2.40    4.40
  -3   0  -7    1.00    3.30
   3   0   7    6.70    4.70
  -3   0  -7    2.70    3.00
  -3   0  -7    0.20    4.70
   3   0   7    5.00    3.70
  -3   0  -7    3.20    4.80
   3   0   7   -1.50    2.70
   3   0   7    1.40    3.40
   3   0   7   -2.30    5.80
   3   0   7   -4.40    3.40
   3   0   8  300.77   17.30
  -3   0  -8  293.57   19.60
  -3   0  -8  297.17   17.30
   3   0   8  313.17   16.50
   3   0   8  312.57   21.40
  -3   0  -8  279.67   15.20
  -3   0  -8  290.37   16.10
   3   0   8  303.77   16.50
  -3   0  -8  270.27   16.60
   3   0   8  290.57   16.20
   3   0   8  269.87   19.00
  -3   0  -8  313.67   16.90
  -3   0  -8  303.47   18.70
   3   0   8  292.67   15.90
  -3   0  -8  312.47   18.80
   3   0   9   -1.90    4.40
  -3   0  -9   -7.30    3.80
  -3   0  -9    5.40    6.00
  -3   0  -9   10.00    6.70
   3   0   9   -0.40   11.00
  -3   0  -9    7.20    4.90
  -3   0  -9   -2.90    5.40
  -3   0  -9    5.00    7.20
  -3   0  -9   -6.40    4.90
   3   0   9   -1.80    4.60
   3   0   9   -6.50    3.60
   3   0   9    2.90    6.00
   3   0   9   -2.60    2.70
  -3   0  -9   -2.10    3.60
  -3   0 -10    6.70    5.30
   3   0  10    2.40    3.80
  -3   0 -10   15.60    6.60
  -3   0 -10    4.40    8.20
  -3   0 -10    2.10    7.20
  -3   0 -10   -4.30    5.50
   3   0  10    5.80    4.90
   3   0  10    4.80    4.60
  -3   0 -10    1.80    4.30
   3   0  10   12.00   10.50
  -3   0 -10    4.40    6.60
   3   0  10    2.90    5.10
  -3   0 -11    4.50    6.60
   3   0  11   -3.40    4.60
   3   0  11   -4.20    4.60
   3   0  11   -5.60    5.20
  -3   0 -11   -4.70    4.80
  -3   0 -11    4.10    6.00
  -3   0 -11   -3.20    7.10
  -3   0 -11  -28.10   16.30
  -3   0 -11    2.70    6.10
  -3   0 -12    3.70    4.90
  -3   0 -12   -1.30    7.80
  -3   0 -12    9.70   14.70
   3   0  12    9.30    5.50
   3   0  12  -28.60   18.60
  -3   0 -12    2.90    8.00
  -3   0 -13   -0.10    3.90
  -3   0 -13   -1.10    6.50
  -3   0 -13   -0.70    8.50
   3   0  13   -2.00    4.20
  -3   0 -13    4.60    4.90
   3   0  13   -0.50    4.90
   3   0  13    5.60    6.40
   3   0  14   -1.40    4.40
  -3   0 -14    8.40    3.90
  -3   0 -14    1.00    4.30
   3   0  14    3.20    3.70
  -3   0 -14    4.80    6.50
   3   0  14    0.80    3.90
  -3   0 -14    4.80    6.90
  -3   0 -15   -0.60    5.60
  -3   0 -15    3.10    6.70
   3   0  15    0.00    3.30
   3   0  15   -4.20    7.60
  -3   0 -15   -1.30    3.00
   3   0  15   -1.60    2.80
  -3   0 -15    8.10    6.00
   3   1 -17   28.40    7.40
   3   1 -17   36.80    6.20
  -3   1  17   31.50    5.70
   3   1 -17   22.20    6.80
   3   1 -17   36.10    7.60
  -3   1  17   31.80    4.80
  -3   1  17   37.10    5.40
   3  -1 -17   30.80    5.60
   3  -1 -17   45.00    7.30
   3  -1 -17   24.20    5.80
  -3  -1  17   26.60    4.90
  -3  -1  17   44.60    5.80
   3  -1 -17   -2.40   12.00
   3   1 -16    3.10    4.60
  -3   1  16   10.20    3.90
   3   1 -16   18.30   15.20
   3   1 -16   20.10   14.00
   3   1 -16   11.00    4.40
  -3   1  16    9.60    3.60
  -3   1  16   -1.80    5.00
   3  -1 -16    2.00    6.50
  -3  -1  16   13.00    6.00
   3  -1 -16    5.30    7.00
   3  -1 -16    3.00    4.90
  -3  -1  16   11.40    3.80
   3  -1 -16    9.10    4.60
   3   1 -15   16.10    7.50
   3   1 -15    6.50    8.70
  -3   1  15    4.10    3.90
   3   1 -15   -8.90    3.60
  -3   1  15   -2.60    5.00
   3   1 -15   -3.00    7.40
  -3   1  15   11.00   18.60
   3   1 -15    1.90    4.30
  -3   1  15    1.00    4.90
   3   1 -15    0.40    9.70
   3   1 -15   -7.40   21.90
  -3  -1  15   -0.60    3.30
   3  -1 -15    5.70    4.70
  -3  -1  15   -1.10    5.60
   3  -1 -15   -2.30    3.60
   3  -1 -15   -0.90    8.20
  -3  -1  15    4.40    4.70
   3  -1 -15    7.60    6.30
  -3  -1  15  -31.30   23.80
   3   1 -14  478.25   30.90
  -3   1  14  487.25   26.60
   3   1 -14  555.24   26.60
   3   1 -14  565.74   28.50
  -3   1  14  479.15   23.90
  -3   1  14  496.15   34.50
   3   1 -14  507.15   28.60
  -3   1  14  513.35   27.00
   3   1 -14  523.65   24.80
   3   1 -14  502.45   26.80
  -3   1  14  534.45   26.10
   3   1 -14  496.35   26.70
  -3  -1  14  481.85   31.90
   3  -1 -14  427.26   32.80
   3  -1 -14  544.25   28.00
  -3  -1  14  493.95   26.20
   3  -1 -14  454.95   26.70
  -3  -1  14  499.45   24.80
   3  -1 -14  514.85   25.80
  -3  -1  14  504.15   25.80
   3  -1 -14  466.95   28.70
  -3   1  13    8.70    4.60
   3   1 -13   16.60    7.00
   3   1 -13   24.00    6.50
   3   1 -13   11.00    6.30
  -3   1  13   11.50    4.70
  -3   1  13    5.30    7.30
   3   1 -13   26.50    5.90
  -3   1  13   -2.20   10.00
   3   1 -13    9.70   10.50
  -3   1  13   16.10    5.70
   3   1 -13   18.20    8.40
  -3   1  13   17.30    6.10
   3   1 -13   11.60    7.80
   3   1 -13   16.70    8.30
  -3  -1  13    4.10   11.10
  -3  -1  13   15.40    5.60
  -3  -1  13   16.50    6.70
  -3  -1  13   -5.40   16.90
  -3  -1  13    8.40    5.20
   3  -1 -13   23.60   14.30
   3  -1 -13   29.60    6.00
   3  -1 -13   18.70    5.10
   3  -1 -13    9.90    8.00
   3  -1 -13   18.90    5.50
  -3  -1  13   15.90    4.70
  -3   1  12   35.30    6.50
  -3   1  12   36.90    6.50
  -3   1  12   36.40    6.20
  -3   1  12   14.20   14.00
  -3   1  12   42.00   12.30
   3   1 -12   33.30    6.60
   3   1 -12   37.30    7.30
   3   1 -12   38.30    6.60
   3   1 -12   36.90    9.00
   3   1 -12   33.60    8.60
   3   1 -12   39.00    8.10
   3   1 -12   21.90    7.50
   3   1 -12   26.90    6.60
  -3   1  12   31.50    6.20
   3  -1 -12   17.40    8.90
  -3  -1  12   38.00    7.50
  -3  -1  12   34.80   11.80
   3  -1 -12   31.40    8.30
  -3  -1  12   26.10    6.90
  -3  -1  12   30.40    6.00
   3  -1 -12   39.20    7.10
   3  -1 -12   33.50    7.00
  -3  -1  12   33.10    6.60
  -3  -1  12   55.29   15.60
   3   1 -11  387.26   22.90
   3   1 -11  379.06   22.30
   3   1 -11  397.96   21.70
  -3   1  11  379.56   27.30
   3   1 -11  409.46   22.70
  -3   1  11  406.16   21.10
  -3   1  11  393.26   19.80
  -3   1  11  328.87   24.10
   3   1 -11  371.56   21.10
   3   1 -11  380.76   21.40
  -3   1  11  391.86   20.10
   3   1 -11  399.86   20.00
  -3   1  11  401.96   21.10
  -3  -1  11  389.86   21.80
   3  -1 -11  375.56   21.00
   3  -1 -11  368.76   20.50
   3  -1 -11  385.06   22.60
  -3  -1  11  416.96   22.00
  -3  -1  11  355.06   24.20
   3  -1 -11  398.66   20.50
   3  -1 -11  371.26   21.10
   3  -1 -11  382.76   22.60
   3  -1 -11  386.96   21.80
  -3  -1  11  395.46   26.30
  -3  -1  11  405.56   20.40
  -3  -1  11  392.66   20.20
  -3  -1  11  415.16   20.60
   3   1 -10  408.86   19.80
   3   1 -10  410.76   22.60
   3   1 -10  386.46   20.70
   3   1 -10  384.66   21.80
  -3   1  10  396.66   20.50
   3   1 -10  375.36   21.50
  -3   1  10  405.36   20.70
  -3   1  10  412.66   22.20
   3   1 -10  400.56   21.80
  -3   1  10  445.66   24.60
  -3   1  10  415.76   19.80
  -3   1  10  412.56   25.60
  -3   1  10  370.76   20.40
   3  -1 -10  373.86   21.20
   3  -1 -10  365.46   20.80
   3  -1 -10  412.56   22.10
   3  -1 -10  388.16   20.20
  -3  -1  10  407.56   21.70
   3  -1 -10  390.06   21.90
  -3  -1  10  380.56   20.70
  -3  -1  10  401.46   20.50
   3  -1 -10  397.66   21.80
  -3  -1  10  386.76   23.30
  -3   1   9  118.89    8.20
  -3   1   9  124.29    9.20
   3   1  -9  110.49    9.70
  -3   1   9  113.89   11.40
  -3   1   9  104.39    9.70
  -3   1   9  127.39   13.10
   3   1  -9  111.19   10.40
   3   1  -9  119.09    9.20
   3   1  -9  100.69    8.00
   3   1  -9  122.09    9.60
   3  -1  -9  115.49   10.20
  -3  -1   9  107.59   12.40
  -3  -1   9  104.19    8.90
   3  -1  -9  127.89    9.70
  -3  -1   9  103.99   10.70
  -3  -1   9  109.89    8.50
   3  -1  -9  123.19   10.00
   3  -1  -9  107.89   10.60
   3  -1  -9  122.59    8.60
  -3  -1   9  116.89    9.20
   3  -1  -9   88.89   10.10
   3   1  -8  367.66   19.60
  -3   1   8  393.76   22.00
   3   1  -8  399.56   20.80
   3   1  -8  345.77   19.00
  -3   1   8  367.76   18.60
  -3   1   8  385.36   19.40
   3   1  -8  394.16   20.50
  -3   1   8  392.46   22.50
   3   1  -8  409.56   19.20
  -3   1   8  400.76   18.90
   3  -1  -8  400.56   20.40
   3  -1  -8  413.86   19.20
   3  -1  -8  395.76   20.50
  -3  -1   8  401.66   20.00
   3  -1  -8  409.16   20.70
   3  -1  -8  411.76   20.80
  -3  -1   8  404.16   22.10
   3  -1  -8  402.96   21.90
   3   1  -7 1014.30   46.50
  -3   1   7 1058.69   48.80
   3   1  -7 1036.70   46.70
   3   1  -7 1073.39   46.60
   3   1  -7  960.40   45.50
  -3   1   7 1123.29   48.10
  -3   1   7 1045.30   45.30
   3   1  -7 1048.00   45.40
   3  -1  -7 1065.69   46.50
   3  -1  -7 1099.79   45.70
  -3  -1   7 1007.10   45.80
   3  -1  -7 1045.50   46.40
   3  -1  -7  956.00   46.40
   3  -1  -7 1000.20   46.90
  -3  -1   7 1095.79   46.30
  -3  -1   7 1037.30   47.00
  -3  -1   7 1115.89   48.50
  -3  -1   7 1009.10   46.00
   3   1  -6   69.99    6.40
  -3   1   6   69.49    6.70
  -3   1   6   67.69    7.70
  -3   1   6   62.99    5.50
   3   1  -6   73.89    6.60
  -3   1   6   74.69    8.40
   3   1  -6   69.99    6.00
   3   1  -6   72.19    6.50
  -3  -1   6   80.89    6.00
  -3  -1   6   60.99    5.90
   3  -1  -6   70.99    6.90
  -3  -1   6   67.79    7.50
   3  -1  -6   71.69    5.60
  -3  -1   6   70.79    5.80
   3  -1  -6   58.89    6.20
   3  -1  -6   56.79    6.30
  -3  -1   6   71.89    8.50
   3   1  -5   74.19    6.00
  -3   1   5   73.49    5.20
  -3   1   5   73.09    7.80
   3   1  -5   72.69    5.50
  -3   1   5   77.29    7.10
   3   1  -5   67.79    5.40
   3   1  -5   81.99    6.00
  -3  -1   5   73.99    7.50
   3  -1  -5   71.89    6.50
  -3  -1   5   71.29    5.70
  -3  -1   5   82.79    6.40
   3  -1  -5   81.59    6.30
   3  -1  -5   64.39    7.80
  -3  -1   5   77.69    5.30
  -3  -1   5   79.59    5.70
  -3   1   4  557.64   25.50
   3   1  -4  506.65   23.80
   3   1  -4  483.55   23.10
  -3   1   4  540.65   24.50
   3   1  -4  506.65   24.00
  -3   1   4  495.45   23.20
   3   1  -4  530.75   23.60
  -3  -1   4  500.25   23.70
   3  -1  -4  548.75   24.50
   3  -1  -4  564.74   25.70
  -3  -1   4  500.15   23.60
  -3  -1   4  540.55   22.90
   3  -1  -4  516.65   23.80
   3  -1  -4  539.25   23.70
  -3  -1   4  480.65   23.50
   3  -1  -4  557.04   23.30
  -3  -1   4  554.24   24.90
   3   1  -3 1548.55   66.69
   3   1  -3 1523.15   67.49
  -3   1   3 1652.33   68.59
   3  -1  -3 1621.24   68.69
  -3  -1   3 1639.64   65.99
   3  -1  -3 1561.44   66.79
   3  -1  -3 1524.95   66.49
  -3  -1   3 1552.24   66.69
   3  -1  -3 1596.64   66.89
   3   1  -2 1359.16   58.69
  -3   1   2 1360.36   58.19
   3   1  -2 1324.67   57.69
  -3   1   2 1380.66   59.19
   3   1  -2 1347.27   57.99
   3  -1  -2 1427.46   59.49
   3  -1  -2 1324.07   57.89
  -3  -1   2 1405.46   57.69
   3  -1  -2 1414.06   58.09
  -3  -1   2 1331.37   58.69
   3   1  -1 1529.95   63.39
   3   1  -1 1455.55   63.29
  -3   1   1 1425.86   63.59
   3   1  -1 1599.84   62.49
  -3   1   1 1536.25   64.29
  -3   1   1 1544.65   63.99
  -3  -1   1 1428.26   63.49
   3  -1  -1 1530.95   62.69
   3  -1  -1 1503.05   62.59
   3  -1  -1 1495.05   63.49
  -3  -1   1 1518.95   64.29
   3  -1  -1 1513.15   64.49
  -3  -1   1 1446.36   63.19
  -3   1   0    0.60    1.70
  -3   1   0    2.10    2.00
   3   1   0   -0.90    2.70
  -3   1   0    0.70    2.30
  -3   1   0    1.00    1.70
   3   1   0    1.10    2.30
   3   1   0    1.50    1.30
   3   1   0    0.00    1.30
   3  -1   0   -0.20    1.90
  -3  -1   0    1.40    1.60
   3  -1   0   -0.70    2.90
  -3  -1   0   -0.20    1.60
  -3  -1   0    1.20    1.40
  -3  -1   0   -2.00    3.10
   3  -1   0    0.80    1.80
   3   1   1  662.83   29.20
  -3   1  -1  635.24   28.00
   3   1   1  652.63   28.10
  -3   1  -1  638.04   28.60
  -3   1  -1  667.33   28.90
  -3   1  -1  606.24   28.50
  -3  -1  -1  626.44   27.40
   3  -1   1  631.74   28.70
  -3  -1  -1  671.63   28.10
  -3  -1  -1  596.74   27.90
   3  -1   1  624.34   29.80
   3  -1   1  699.83   28.70
  -3  -1  -1  580.74   28.80
   3  -1   1  655.73   28.30
  -3  -1  -1  658.93   29.40
  -3   1  -2  117.89    7.10
   3   1   2  108.69    6.90
  -3   1  -2  116.49    8.00
  -3   1  -2  129.59    7.90
   3   1   2  125.39    7.40
   3   1   2  112.29    8.50
  -3  -1  -2  133.99    7.50
   3  -1   2  120.39    8.90
  -3  -1  -2  105.09    8.10
   3  -1   2  127.59    7.00
  -3  -1  -2  120.69    7.60
   3  -1   2  127.79    8.30
  -3  -1  -2  115.99    6.00
  -3   1  -3  570.84   25.80
   3   1   3  645.64   28.40
   3   1   3  585.94   27.00
  -3   1  -3  518.05   26.40
  -3   1  -3  616.14   27.00
  -3   1  -3  567.04   27.40
   3   1   3  560.74   25.60
  -3  -1  -3  535.45   24.90
  -3  -1  -3  567.54   26.40
   3  -1   3  604.84   27.20
  -3  -1  -3  589.44   26.90
   3  -1   3  617.24   27.90
   3  -1   3  555.44   26.20
  -3  -1  -3  581.94   27.00
   3   1   4  230.88   15.10
  -3   1  -4  223.28   13.60
  -3   1  -4  217.08   13.10
   3   1   4  220.18   11.60
  -3   1  -4  234.98   13.10
   3  -1   4  223.18   13.20
  -3  -1  -4  219.08   13.10
  -3  -1  -4  203.58   11.20
   3  -1   4  222.88   14.60
   3  -1   4  250.87   12.30
  -3  -1  -4  239.98   13.40
  -3   1  -5   68.99    6.30
   3   1   5   63.99   10.10
  -3   1  -5   54.09    5.70
  -3   1  -5   59.39    7.40
  -3   1  -5   51.59    7.60
   3   1   5   62.99    6.90
   3   1   5   64.29    6.20
  -3   1  -5   52.49    8.50
   3   1   5   61.69    5.60
  -3  -1  -5   63.49    8.10
  -3  -1  -5   55.49    6.20
   3  -1   5   52.49    7.10
  -3  -1  -5   62.79    7.70
   3  -1   5   63.69    6.60
   3  -1   5   56.89    5.50
   3  -1   5   60.29    9.30
   3  -1   5   57.89    5.30
  -3  -1  -5   61.49    7.30
   3   1   6   60.79    9.30
  -3   1  -6   48.20    7.90
  -3   1  -6   50.09    6.10
  -3   1  -6   54.69    8.10
   3   1   6   39.70    5.00
   3   1   6   48.10    5.80
  -3   1  -6   39.90    5.40
   3   1   6   40.70    6.30
   3   1   6   45.50    7.90
  -3   1  -6   45.10    7.30
  -3   1  -6   42.40    5.90
  -3  -1  -6   48.90    6.20
   3  -1   6   50.19    6.60
  -3  -1  -6   54.79    8.60
   3  -1   6   42.20    6.70
  -3  -1  -6   37.30    4.70
   3  -1   6   40.50    5.00
  -3  -1  -6   46.50    8.00
   3  -1   6   43.50    5.00
   3  -1   6   51.49    8.90
   3   1   7  138.89   14.00
  -3   1  -7  147.79   11.60
  -3   1  -7  138.29   10.60
   3   1   7  130.79   10.40
   3   1   7  141.99    9.50
  -3   1  -7  126.39   10.90
  -3   1  -7  151.28   12.00
  -3   1  -7  135.29   12.30
  -3   1  -7  122.59    9.40
   3   1   7  139.19   14.00
   3   1   7  140.69   10.50
  -3  -1  -7  127.59   11.40
  -3  -1  -7  132.59   11.30
   3  -1   7  117.39    8.50
   3  -1   7  145.09    9.90
  -3  -1  -7  121.49   10.60
   3  -1   7  142.09   10.60
  -3  -1  -7  143.49   12.00
   3  -1   7  135.39    9.70
   3  -1   7  141.29   14.00
  -3   1  -8  309.17   20.00
   3   1   8  377.16   19.00
  -3   1  -8  315.77   19.20
   3   1   8  374.46   19.40
   3   1   8  355.66   17.70
   3   1   8  353.46   18.50
  -3   1  -8  363.96   18.00
   3   1   8  390.06   21.90
   3   1   8  310.27   23.40
  -3   1  -8  333.17   19.40
   3   1   8  327.67   24.00
  -3   1  -8  364.96   18.80
  -3   1  -8  326.37   22.20
  -3  -1  -8  360.96   20.90
  -3  -1  -8  360.66   20.40
  -3  -1  -8  351.36   18.90
  -3  -1  -8  300.77   20.70
   3  -1   8  359.96   19.30
  -3  -1  -8  368.46   19.90
   3  -1   8  336.67   18.30
   3  -1   8  356.36   19.00
  -3  -1  -8  360.06   20.00
   3  -1   8  344.07   18.10
  -3   1  -9   26.60    7.70
  -3   1  -9   28.10    7.10
  -3   1  -9   27.90    5.20
   3   1   9   31.20    6.10
   3   1   9   29.20    7.20
   3   1   9   35.50    6.80
  -3   1  -9   43.60    8.70
  -3   1  -9   15.70    5.90
   3   1   9    4.60   11.10
   3   1   9   33.00    5.50
  -3   1  -9   28.30    5.70
   3   1   9   31.20    6.40
  -3   1  -9   29.40   10.40
  -3   1  -9   43.90    8.70
   3   1   9   27.70   10.20
  -3   1  -9   13.20    7.00
  -3  -1  -9   41.60    6.60
   3  -1   9   36.40    5.50
  -3  -1  -9   20.60    6.30
   3  -1   9   26.70    5.70
  -3  -1  -9   49.40   13.40
  -3  -1  -9   33.00    7.30
  -3  -1  -9   35.60    7.40
  -3  -1  -9   35.70    7.40
   3  -1   9   35.80    6.80
   3  -1   9   33.40    6.20
  -3   1 -10   43.50    9.00
  -3   1 -10   45.00   10.80
   3   1  10   43.60    7.80
  -3   1 -10   60.99   10.50
  -3   1 -10   26.10    8.20
   3   1  10   49.30    6.60
  -3   1 -10   47.80    9.40
   3   1  10   52.89    8.80
  -3   1 -10   48.60    8.20
   3   1  10   61.79   15.30
  -3   1 -10   33.00    6.50
   3   1  10   40.10    7.90
  -3  -1 -10   45.10    8.50
   3  -1  10   46.40    8.80
  -3  -1 -10   48.20    9.80
   3  -1  10   44.60    8.10
  -3  -1 -10   33.50   10.90
  -3  -1 -10   43.30    8.70
   3  -1  10   50.09    9.30
  -3  -1 -10   48.90   10.50
  -3   1 -11   25.10    5.40
   3   1  11   17.90    7.00
   3   1  11   22.30    8.10
  -3   1 -11   31.50    8.50
   3   1  11   -0.60   12.30
  -3   1 -11   36.90    9.90
   3   1  11   18.60    4.90
  -3   1 -11    3.10    9.40
  -3   1 -11   34.60    8.10
  -3   1 -11   24.20    8.00
  -3   1 -11   33.10    5.80
   3   1  11   29.10    5.80
   3   1  11   27.60    4.90
   3  -1  11   27.40    7.00
  -3  -1 -11   31.20    6.90
   3  -1  11   39.30   36.30
   3  -1  11   24.50    5.40
  -3  -1 -11    8.40    8.80
   3  -1  11   45.40    9.40
  -3  -1 -11   26.30    7.50
  -3  -1 -11   30.60    7.00
   3   1  12  188.58   14.80
  -3   1 -12  207.88   21.40
  -3   1 -12  183.18   12.80
  -3   1 -12  190.38   12.40
  -3   1 -12  204.28   13.90
  -3   1 -12  177.38   16.40
   3   1  12  182.58   12.00
  -3   1 -12  153.68   16.60
   3   1  12  165.38   12.70
   3   1  12  161.68   11.40
  -3  -1 -12  175.58   15.60
  -3  -1 -12  166.48   15.30
   3  -1  12  165.98   22.00
   3  -1  12  196.58   14.30
  -3  -1 -12  173.68   15.40
   3  -1  12  188.78   12.70
  -3  -1 -12  182.78   13.40
   3  -1  12  168.68   10.90
  -3   1 -13   -0.30    5.50
  -3   1 -13   -0.80    7.50
   3   1  13   11.20    6.00
  -3   1 -13    7.60    5.80
  -3   1 -13    4.30   16.60
  -3   1 -13   -3.80    6.50
   3   1  13    0.00    4.40
   3   1  13  -13.80    9.80
  -3  -1 -13   -1.70    5.20
  -3  -1 -13    2.40    4.40
   3  -1  13   -4.10    3.80
  -3  -1 -13   13.50   13.00
  -3  -1 -13    9.80    8.10
   3  -1  13    1.60    3.60
  -3   1 -14   52.59    7.00
  -3   1 -14   43.40    8.90
   3   1  14   41.50    6.50
   3   1  14   51.29    8.80
  -3   1 -14   31.50    7.80
   3   1  14   48.50    7.20
  -3   1 -14   66.19    9.40
  -3  -1 -14   39.10   10.80
  -3  -1 -14   37.10    6.60
   3  -1  14   30.50    6.40
  -3  -1 -14   53.69    6.80
  -3  -1 -14   33.00    7.20
   3  -1  14   49.50    6.50
   3   1  15    0.70    2.40
  -3   1 -15    2.70    6.20
  -3   1 -15   -2.70    4.70
   3   1  15    7.70    3.70
  -3   1 -15    4.70    4.80
   3   1  15    2.10    4.60
  -3   1 -15    1.00    6.70
  -3  -1 -15    2.80    6.40
  -3  -1 -15    0.40    5.50
   3  -1  15   -2.10    4.50
   3  -1  15    7.00    3.00
  -3  -1 -15   -0.80    5.20
   3   2 -17   -2.80    4.10
  -3   2  17   -7.30    5.90
   3   2 -17    8.40    6.50
  -3   2  17    5.40    3.60
   3   2 -17    1.20    3.40
  -3   2  17    6.50    3.00
   3  -2 -17    1.00    4.00
   3  -2 -17    0.30    3.50
  -3  -2  17    4.60    2.50
   3   2 -16   13.50   16.20
   3   2 -16   -2.10    4.00
   3   2 -16  -10.30    5.20
  -3   2  16   -4.80    2.70
  -3   2  16   -2.00    3.50
   3   2 -16    0.30    5.40
  -3   2  16   10.40    4.60
   3   2 -16    2.90    3.40
  -3  -2  16    4.40    4.00
   3  -2 -16   -5.10    5.00
   3  -2 -16    4.00   11.10
   3  -2 -16   -8.10    7.70
  -3  -2  16   -0.70    7.00
  -3   2  15   17.40   13.60
   3   2 -15   10.10    7.60
  -3   2  15   17.90    5.00
   3   2 -15   29.10    8.60
   3   2 -15   27.00    5.70
  -3   2  15   24.50    5.20
   3   2 -15   31.00   14.00
  -3   2  15   17.30    7.30
  -3   2  15   33.90    6.20
   3   2 -15   40.10    6.70
  -3  -2  15   14.90    6.20
  -3  -2  15   16.80    5.00
   3  -2 -15   21.90    6.60
   3  -2 -15    6.70    7.10
  -3   2  14  272.07   27.20
  -3   2  14  364.56   20.40
  -3   2  14  385.46   19.70
   3   2 -14  398.36   24.50
  -3   2  14  340.27   20.20
   3   2 -14  371.26   21.60
   3   2 -14  362.26   21.70
   3   2 -14  345.37   24.80
  -3   2  14  364.26   18.80
   3   2 -14  342.07   21.10
  -3   2  14  352.96   20.50
   3   2 -14  393.06   19.60
  -3  -2  14  390.06   20.50
  -3  -2  14  347.07   19.80
  -3  -2  14  337.37   26.20
  -3  -2  14  392.86   20.30
   3  -2 -14  320.67   18.50
   3  -2 -14  325.77   22.90
   3  -2 -14  352.16   19.90
   3  -2 -14  373.16   20.50
  -3  -2  14  342.87   19.10
  -3   2  13  197.88   13.00
   3   2 -13  182.08   15.20
   3   2 -13  188.38   13.30
  -3   2  13  176.38   12.90
  -3   2  13  183.38   12.40
   3   2 -13  171.78   16.20
   3   2 -13  163.08   16.40
  -3   2  13  160.48   19.70
  -3   2  13  167.48   15.90
   3   2 -13  178.28   14.30
   3   2 -13  140.79   15.80
  -3   2  13  190.78   14.20
   3   2 -13  166.88   12.40
   3  -2 -13  170.78   12.60
   3  -2 -13  170.08   12.60
   3  -2 -13  159.58   16.10
  -3  -2  13  170.98   14.50
  -3  -2  13  151.08   12.90
  -3  -2  13  198.88   14.90
  -3  -2  13  180.08   13.10
   3  -2 -13  169.68   14.70
   3  -2 -13  174.58   15.00
  -3  -2  13  184.78   13.10
  -3  -2  13  156.38   20.00
   3   2 -12   91.09   12.10
  -3   2  12   91.59    9.00
   3   2 -12  116.99   14.10
   3   2 -12  110.09   11.60
  -3   2  12  107.29    9.10
   3   2 -12  107.29   14.00
  -3   2  12   97.09   10.40
  -3   2  12   98.89   10.30
   3   2 -12   97.09   11.80
   3   2 -12  102.49    9.50
   3   2 -12   95.59   10.00
  -3   2  12   77.09   11.30
   3  -2 -12  103.09   12.70
  -3  -2  12  100.89    8.50
   3  -2 -12   96.59   11.20
  -3  -2  12  100.19   16.30
  -3  -2  12  106.79   10.70
   3  -2 -12  107.69   10.20
   3  -2 -12   98.29   10.70
  -3  -2  12   98.39   11.30
  -3  -2  12  100.99   10.40
   3  -2 -12   96.19   12.00
  -3   2  11  281.37   17.10
   3   2 -11  297.67   18.70
   3   2 -11  296.37   16.00
  -3   2  11  286.57   15.40
  -3   2  11  279.87   16.70
   3   2 -11  272.57   19.00
  -3   2  11  245.08   27.00
  -3   2  11  286.97   19.80
  -3   2  11  260.67   21.40
   3   2 -11  272.87   18.50
   3   2 -11  278.87   17.10
  -3  -2  11  238.08   16.80
  -3  -2  11  243.28   17.40
  -3  -2  11  268.57   16.40
   3  -2 -11  276.37   18.10
  -3  -2  11  282.37   19.00
   3  -2 -11  280.07   18.40
   3  -2 -11  279.77   16.50
   3  -2 -11  297.77   17.50
   3  -2 -11  253.37   15.70
  -3  -2  11  267.77   16.40
  -3  -2  11  258.07   21.50
   3   2 -10    5.60    4.50
  -3   2  10    4.20    4.60
   3   2 -10    1.90    4.50
   3   2 -10    3.40    4.30
  -3   2  10    3.60    3.60
  -3   2  10   -8.80    8.30
   3   2 -10    1.60    4.80
  -3   2  10    4.80    4.60
   3   2 -10    6.40    5.70
  -3   2  10   -9.80    5.10
   3   2 -10    0.40    3.80
  -3  -2  10   -8.80    5.20
  -3  -2  10   -3.60    5.00
   3  -2 -10    3.40    5.30
  -3  -2  10   -4.00    3.60
   3  -2 -10    4.90    6.10
   3  -2 -10   -1.90    5.10
   3  -2 -10   -7.00    9.10
  -3  -2  10   -6.10    5.30
   3  -2 -10   -8.60    8.00
   3  -2 -10    3.00    7.00
  -3  -2  10   -5.00    7.40
  -3   2   9    5.50    3.60
   3   2  -9    8.70    3.90
   3   2  -9    5.90    4.40
  -3   2   9    1.10    6.80
   3   2  -9   -1.20    3.20
  -3   2   9    0.40    6.40
  -3   2   9    2.90    3.40
   3   2  -9   -1.20    5.80
   3   2  -9   -2.80    3.70
   3   2  -9    2.60    3.70
  -3  -2   9    0.00    7.40
  -3  -2   9   12.50    5.90
  -3  -2   9    4.00    4.70
   3  -2  -9    8.30    5.40
   3  -2  -9    4.30    4.80
  -3  -2   9    4.30    2.70
   3  -2  -9   -0.90    6.10
  -3  -2   9    0.30    4.70
   3  -2  -9   -3.70    4.00
  -3  -2   9    0.80    8.50
  -3  -2   9   14.80    5.20
  -3   2   8   77.19    6.90
   3   2  -8   84.59    8.70
  -3   2   8   79.09   10.40
  -3   2   8   81.59    6.90
   3   2  -8   87.09    7.60
   3   2  -8   81.59    8.30
   3   2  -8   80.09    6.70
  -3   2   8   97.19   10.00
  -3  -2   8   84.59   11.50
   3  -2  -8   82.69    6.90
  -3  -2   8   69.89    8.00
   3  -2  -8   89.69   10.30
  -3  -2   8   51.09    8.90
   3  -2  -8   58.69    8.10
  -3  -2   8   82.09    9.20
   3  -2  -8   64.89    7.70
   3   2  -7  197.58   12.10
   3   2  -7  188.28   12.40
   3   2  -7  201.28   13.00
   3   2  -7  191.28   11.30
   3   2  -7  211.38   12.30
  -3   2   7  207.18   11.50
  -3   2   7  206.78   13.10
  -3   2   7  192.78   14.40
  -3   2   7  199.38   11.20
  -3   2   7  195.48   14.90
   3  -2  -7  208.38   12.40
  -3  -2   7  227.28   15.60
   3  -2  -7  195.78   12.10
   3  -2  -7  200.08   13.60
   3  -2  -7  205.28   11.20
  -3   2   6    4.30    5.00
   3   2  -6    2.10    2.80
  -3   2   6    5.10    3.80
   3   2  -6    0.50    3.80
  -3   2   6    4.20    5.40
   3   2  -6   -1.60    2.40
  -3   2   6    5.20    4.40
   3   2  -6    0.20    3.70
  -3   2   6    2.40    2.70
   3  -2  -6    8.20    4.10
  -3  -2   6   -1.30    5.90
  -3  -2   6    1.00    2.40
   3  -2  -6    5.90    4.10
   3  -2  -6   -5.70    4.00
  -3  -2   6    6.00    3.90
   3  -2  -6    2.50    3.10
  -3  -2   6    9.10    6.20
  -3   2   5    5.40    5.00
   3   2  -5   10.10    4.00
   3   2  -5    7.20    2.50
  -3   2   5    4.90    3.20
   3   2  -5   11.40    3.50
   3   2  -5    9.60    2.30
  -3   2   5    9.90    2.60
   3   2  -5    5.00    2.40
   3  -2  -5    7.60    3.40
  -3  -2   5   10.60    4.70
  -3  -2   5    7.80    2.30
  -3  -2   5   13.40    5.90
   3  -2  -5    7.50    4.10
   3   2  -4    8.10    2.70
  -3   2   4    4.60    3.40
   3   2  -4    3.10    2.00
  -3   2   4    8.50    4.40
  -3   2   4    8.90    2.10
   3   2  -4   10.90    3.40
   3   2  -4    7.00    2.80
   3   2  -4    8.60    1.70
   3  -2  -4    4.80    3.50
  -3  -2   4    8.50    3.00
  -3  -2   4   11.50    5.30
  -3  -2   4    9.60    4.30
   3  -2  -4    4.80    4.30
   3  -2  -4    6.50    2.90
   3   2  -3  419.76   20.10
   3   2  -3  435.86   19.10
  -3   2   3  438.86   22.00
   3   2  -3  412.16   20.30
  -3   2   3  427.46   20.00
  -3   2   3  425.06   18.90
   3  -2  -3  466.55   21.00
  -3  -2   3  418.56   21.40
   3  -2  -3  448.46   21.10
  -3  -2   3  402.56   19.60
  -3  -2   3  414.36   22.10
   3  -2  -3  391.56   22.10
   3   2  -2   52.49    4.50
   3   2  -2   51.69    2.70
  -3   2   2   50.29    4.70
  -3   2   2   55.19    6.30
   3  -2  -2   44.90    4.40
  -3  -2   2   54.79    6.30
  -3  -2   2   52.79    4.40
   3  -2  -2   43.30    6.50
  -3  -2   2   43.80    7.10
   3  -2  -2   54.49    6.40
  -3   2   1 2511.45  103.59
  -3   2   1 2427.16  102.39
   3   2  -1 2441.76  102.29
  -3   2   1 2521.75  103.79
   3   2  -1 2374.16  101.59
   3  -2  -1 2542.75  104.09
  -3  -2   1 2510.45  104.29
  -3  -2   1 2411.76  104.09
   3  -2  -1 2372.86  103.89
   3  -2  -1 2223.38  103.59
   3   2   0  237.18   13.10
  -3   2   0  237.98   11.90
  -3   2   0  246.58   13.00
   3   2   0  241.58   11.10
  -3   2   0  247.78   12.60
   3   2   0  238.68   11.30
  -3   2   0  229.08   11.30
   3  -2   0  240.18   12.70
  -3  -2   0  237.28   13.80
   3  -2   0  263.57   13.60
  -3  -2   0  231.38   13.10
   3  -2   0  229.18   11.90
   3   2   1  993.70   41.00
  -3   2  -1  907.71   39.60
  -3   2  -1  819.72   39.60
   3   2   1  885.71   39.30
  -3   2  -1  881.41   39.00
   3   2   1  834.12   38.40
  -3  -2  -1  939.61   41.60
  -3  -2  -1  933.11   40.40
   3  -2   1  940.31   41.40
   3  -2   1  909.51   39.80
  -3   2  -2  102.79    8.40
  -3   2  -2  110.19    7.50
   3   2   2  108.79    6.30
  -3   2  -2   98.79    7.40
   3   2   2  113.09    9.20
  -3   2  -2  107.69    6.50
   3   2   2  103.99    7.40
  -3  -2  -2  107.59    6.50
  -3  -2  -2  111.09    7.70
   3  -2   2  108.09    8.40
   3  -2   2  121.89   10.20
   3   2   3  361.66   20.60
  -3   2  -3  400.56   18.90
  -3   2  -3  365.26   18.70
  -3   2  -3  370.06   19.90
  -3   2  -3  373.16   18.00
   3   2   3  381.86   17.80
  -3  -2  -3  365.06   17.80
   3  -2   3  380.86   20.90
   3  -2   3  380.76   19.60
   3   2   4  803.92   36.80
  -3   2  -4  782.72   36.80
  -3   2  -4  950.90   38.90
  -3   2  -4  815.82   39.50
   3   2   4  853.01   37.30
   3   2   4  794.12   37.50
   3   2   4  894.11   41.00
  -3   2  -4  837.72   38.30
  -3   2  -4  875.61   37.40
   3  -2   4  873.51   38.10
   3  -2   4  815.92   41.20
  -3  -2  -4  835.92   38.30
  -3  -2  -4  872.41   39.00
   3  -2   4  828.42   39.90
  -3  -2  -4  791.82   37.40
  -3   2  -5   19.70    5.00
   3   2   5   16.00    6.70
  -3   2  -5   18.20    5.70
  -3   2  -5   10.60    4.90
  -3   2  -5   12.50    4.90
  -3   2  -5   13.80    3.70
   3   2   5   15.70    4.10
   3   2   5   19.40    3.80
   3   2   5   10.90    3.40
  -3   2  -5   19.60    4.40
  -3  -2  -5    7.60    4.80
   3  -2   5    4.80    5.80
   3  -2   5   17.60    4.50
  -3  -2  -5   10.40    5.40
   3  -2   5   13.00    5.60
  -3  -2  -5    6.70    5.00
   3   2   6    2.10    3.00
   3   2   6    4.30    3.50
  -3   2  -6    5.20    4.90
   3   2   6    6.60    5.60
  -3   2  -6    4.00    4.70
  -3   2  -6    5.70    3.40
   3   2   6    2.00    6.20
   3   2   6    8.00    3.50
  -3   2  -6    3.20    4.00
  -3   2  -6    4.90    4.20
  -3   2  -6    5.50    4.50
  -3  -2  -6    1.60    3.80
  -3  -2  -6   11.20    5.90
   3  -2   6    5.00    3.80
   3  -2   6    2.40    5.60
  -3  -2  -6    1.70    4.70
  -3  -2  -6    5.10    5.80
  -3  -2  -6    2.60    4.90
   3  -2   6    6.60    5.20
  -3  -2  -6    6.60    4.80
   3  -2   6    4.00    6.20
   3  -2   6   -0.30    4.00
  -3   2  -7  236.48   16.80
  -3   2  -7  246.08   14.90
   3   2   7  223.08   18.80
   3   2   7  253.57   14.40
   3   2   7  230.18   21.00
   3   2   7  246.48   15.10
  -3   2  -7  263.57   14.30
  -3   2  -7  262.07   16.60
  -3   2  -7  232.38   15.60
   3   2   7  267.07   13.90
   3  -2   7  257.87   18.50
  -3  -2  -7  271.97   17.50
   3  -2   7  268.57   15.40
  -3  -2  -7  213.88   16.40
  -3  -2  -7  243.68   15.90
   3  -2   7  237.88   16.30
   3  -2   7  262.17   16.50
  -3  -2  -7  227.08   15.10
   3  -2   7  260.57   16.30
  -3  -2  -7  248.28   15.80
  -3  -2  -7  255.17   14.40
   3  -2   7  245.38   15.80
   3  -2   7  232.38   14.20
   3  -2   7  234.48   17.20
  -3   2  -8   23.60    7.00
   3   2   8   26.60    5.20
   3   2   8   18.40   11.50
   3   2   8   30.90    5.30
  -3   2  -8   37.90    6.50
   3   2   8   27.70    4.90
   3   2   8   31.20    8.20
  -3   2  -8   25.40    4.90
  -3   2  -8   24.40    7.00
  -3   2  -8   30.50    5.60
   3   2   8   25.90    4.70
  -3   2  -8   16.50    4.90
  -3  -2  -8   35.30    7.30
   3  -2   8   19.60    5.60
  -3  -2  -8   26.60    6.60
   3  -2   8   31.40    5.70
  -3  -2  -8   23.90    6.50
   3  -2   8   28.90   10.20
   3  -2   8   21.90    7.40
   3  -2   8   13.50    5.40
  -3  -2  -8    6.30    8.30
   3  -2   8   40.10    8.50
  -3  -2  -8   12.70    7.30
  -3  -2  -8   23.30    4.80
   3  -2   8   34.80    7.00
   3  -2   8   26.80    7.20
   3  -2   8   28.90    5.20
  -3   2  -9  199.78   17.40
   3   2   9  211.48   14.00
  -3   2  -9  198.78   15.10
  -3   2  -9  206.98   14.80
   3   2   9  208.48   13.50
   3   2   9  193.28   12.40
   3   2   9  217.88   14.00
  -3   2  -9  223.38   16.60
   3   2   9  189.68   21.60
  -3   2  -9  208.58   14.20
  -3   2  -9  212.28   17.50
  -3   2  -9  234.58   13.20
   3  -2   9  215.48   14.30
   3  -2   9  198.98   12.70
  -3  -2  -9  205.08   14.30
  -3  -2  -9  194.78   15.30
  -3  -2  -9  198.18   15.40
   3  -2   9  184.18   18.80
   3  -2   9  207.08   13.50
   3  -2   9  205.98   14.70
   3  -2   9  209.18   15.80
  -3  -2  -9  204.28   13.80
  -3  -2  -9  187.08   17.10
   3  -2   9  189.18   12.80
  -3   2 -10  319.07   25.00
   3   2  10  367.16   20.20
  -3   2 -10  345.57   21.70
   3   2  10  367.26   23.20
  -3   2 -10  355.96   21.50
  -3   2 -10  370.26   19.30
  -3   2 -10  391.46   26.10
  -3   2 -10  375.96   21.00
   3   2  10  362.06   20.20
   3   2  10  307.57   31.30
  -3   2 -10  375.96   20.70
   3   2  10  363.96   20.50
   3   2  10  329.07   18.80
   3  -2  10  363.76   20.30
   3  -2  10  357.76   26.50
   3  -2  10  364.76   20.20
   3  -2  10  372.56   20.40
  -3  -2 -10  349.37   24.30
  -3  -2 -10  351.06   20.90
  -3  -2 -10  336.77   21.10
  -3  -2 -10  373.36   21.70
  -3  -2 -10  358.36   20.80
  -3   2 -11   -0.10    8.70
   3   2  11   15.50    5.40
  -3   2 -11   11.10    6.60
  -3   2 -11   10.40    4.80
   3   2  11    9.80    7.30
  -3   2 -11   14.70    6.40
  -3   2 -11    8.70    7.10
   3   2  11   10.00    4.70
   3   2  11    6.10    4.50
   3   2  11   12.30    9.40
  -3   2 -11   22.50    6.70
   3  -2  11   14.80   15.30
   3  -2  11    9.40    5.10
  -3  -2 -11    7.40    7.40
  -3  -2 -11   16.00    6.70
  -3  -2 -11   11.00    8.60
  -3  -2 -11    1.20    8.50
  -3  -2 -11    4.90    5.20
   3  -2  11   11.70    6.00
   3  -2  11    9.60    6.10
  -3   2 -12  273.97   19.90
  -3   2 -12  255.67   14.70
   3   2  12  242.38   16.70
  -3   2 -12  221.48   16.60
   3   2  12  269.47   16.10
   3   2  12  254.47   14.20
  -3   2 -12  265.97   16.40
  -3   2 -12  263.67   17.20
   3   2  12  277.27   16.80
  -3  -2 -12  217.58   17.20
   3  -2  12  228.88   27.90
   3  -2  12  240.38   16.60
   3  -2  12  267.97   16.20
  -3  -2 -12  234.08   17.60
  -3  -2 -12  293.57   17.90
  -3  -2 -12  281.87   19.10
   3   2  13    9.60    8.60
  -3   2 -13   -1.60    6.40
  -3   2 -13    1.00    5.60
   3   2  13    1.50    3.70
  -3   2 -13    1.00    4.60
  -3   2 -13  -14.40    8.10
   3   2  13    3.90    7.20
  -3   2 -13    9.70    8.20
   3   2  13  -20.10    7.90
   3   2  13    4.50    3.20
   3  -2  13   -1.00    4.10
  -3  -2 -13  -15.10    8.80
  -3  -2 -13   -0.10    6.50
  -3  -2 -13    3.00    5.70
   3  -2  13   11.40    5.80
   3   2  14  -11.30    4.60
  -3   2 -14    0.30    4.80
  -3   2 -14    6.30    6.50
   3   2  14   -2.60    4.60
  -3   2 -14   -4.70    9.10
  -3   2 -14    3.50    8.10
   3   2  14   -2.60    3.10
  -3  -2 -14    0.00    6.60
   3  -2  14    0.40    2.60
   3  -2  14    3.00    3.60
  -3  -2 -14    2.40    4.20
  -3  -2 -14    6.30    4.10
   3   2  15   42.90    5.80
  -3   2 -15   65.29    7.50
  -3  -2 -15   43.10    6.10
   3  -2  15   51.89    5.00
   3  -2  15   61.59    6.00
  -3  -2 -15   30.70    5.80
  -3   3  16    4.90    4.40
   3   3 -16    3.80    4.00
  -3   3  16   -3.30    4.90
   3   3 -16    1.70    3.40
  -3   3  16   -0.90    4.20
   3   3 -16    6.10    9.70
   3   3 -16    0.30    4.50
   3  -3 -16   -3.80    3.20
  -3  -3  16    2.00    3.00
   3  -3 -16    2.00    4.50
  -3   3  15  143.09    9.80
  -3   3  15  145.49   10.20
  -3   3  15  131.89   10.60
   3   3 -15  160.28   12.40
  -3   3  15  120.79   12.90
   3   3 -15  143.59   13.20
   3   3 -15  153.48   11.40
   3   3 -15  150.28    9.60
   3   3 -15  151.38   11.60
  -3  -3  15  153.58   11.40
  -3  -3  15  160.58   10.70
   3  -3 -15  150.48   10.60
  -3  -3  15  145.29   10.00
   3   3 -14   24.00   11.70
  -3   3  14   26.40    8.00
   3   3 -14   14.20    6.50
  -3   3  14   11.00    6.10
   3   3 -14   27.00    9.90
  -3   3  14   16.50    4.50
  -3   3  14   34.40   10.20
   3   3 -14    7.40    6.20
  -3  -3  14   17.70    5.70
  -3  -3  14   17.80    4.70
   3  -3 -14   18.60    4.70
   3  -3 -14    9.00    6.00
  -3  -3  14   15.10    6.10
  -3   3  13    2.00    4.40
   3   3 -13   -3.80    6.20
  -3   3  13   -2.50    3.30
   3   3 -13   10.10    8.70
   3   3 -13    0.00    8.70
   3   3 -13   -2.70    6.20
  -3   3  13   -2.40    3.80
  -3   3  13    4.70   10.10
  -3   3  13    4.60    5.60
   3   3 -13    7.40    5.10
   3   3 -13   -2.40    6.20
   3  -3 -13    4.60    4.50
   3  -3 -13    8.60    9.10
  -3  -3  13    3.30    6.20
   3  -3 -13   -1.10    5.20
  -3  -3  13   -6.30    5.40
  -3  -3  13    3.80    6.20
   3  -3 -13  -21.10   13.00
  -3  -3  13   10.40    4.50
  -3  -3  13   -6.70    5.50
   3  -3 -13    8.10    8.10
  -3  -3  13   -7.70   12.40
   3   3 -12   13.10    5.40
  -3   3  12   18.80    4.90
  -3   3  12   11.70    4.90
   3   3 -12   20.60    5.70
   3   3 -12   11.60    7.10
  -3   3  12  -10.80    7.70
  -3   3  12   18.00    7.00
  -3   3  12   17.90    5.00
   3   3 -12   -0.90    6.30
   3   3 -12   13.90   11.40
   3   3 -12   27.60    6.60
   3  -3 -12   14.10    7.00
   3  -3 -12   11.80    8.10
  -3  -3  12   12.30   12.30
  -3  -3  12   14.60    7.10
  -3  -3  12    9.70    6.10
   3  -3 -12   18.20    7.80
  -3  -3  12    9.80    7.60
   3  -3 -12   12.10   11.70
  -3  -3  12   18.90    5.00
  -3  -3  12   19.00    5.50
   3  -3 -12   21.40    5.00
   3   3 -11   -6.80    7.20
  -3   3  11    3.70    4.70
   3   3 -11   -1.50    6.20
   3   3 -11   -6.20    4.20
  -3   3  11   10.50   10.30
  -3   3  11    0.70    4.90
   3   3 -11    7.10    8.00
  -3   3  11    7.10    4.50
   3   3 -11   -8.80    6.10
   3   3 -11   -1.40    4.70
   3  -3 -11    3.80   10.50
   3  -3 -11   -1.80    5.30
  -3  -3  11    5.20   10.10
  -3  -3  11   -9.50    3.80
  -3  -3  11   -2.80    5.80
  -3  -3  11   -1.80    7.60
  -3  -3  11   -0.80    5.30
   3  -3 -11    3.90    8.00
   3  -3 -11    5.60    6.30
   3  -3 -11   -3.50    6.90
   3  -3 -11    7.20    7.20
  -3  -3  11   -9.00    5.80
  -3  -3  11    9.50    6.80
   3   3 -10  141.79   14.20
   3   3 -10  141.49   10.60
   3   3 -10  140.99   12.40
   3   3 -10  141.99   12.80
  -3   3  10  140.59   10.90
  -3   3  10  136.09   10.80
   3   3 -10  149.79   11.90
   3   3 -10  113.79   12.80
  -3   3  10  133.99   16.10
  -3  -3  10  107.19   11.90
  -3  -3  10  132.29   10.10
   3  -3 -10  157.18   11.90
   3  -3 -10  130.39   14.30
  -3  -3  10  127.99   11.40
  -3  -3  10  142.99   17.00
  -3  -3  10  139.09   13.60
  -3   3   9  129.09   13.40
  -3   3   9  140.89    9.80
  -3   3   9  152.28   12.10
   3   3  -9  155.48   13.70
   3   3  -9  151.98   11.00
   3   3  -9  138.99   12.80
  -3   3   9  144.79   10.50
   3   3  -9  145.59   11.80
   3   3  -9  140.09    9.90
  -3  -3   9  118.09   12.60
   3  -3  -9  152.28   13.20
   3  -3  -9  147.19   14.00
  -3  -3   9  144.09   11.90
  -3  -3   9  129.69   15.80
   3  -3  -9  143.69   11.30
  -3  -3   9  147.99   10.20
   3  -3  -9  101.69   14.80
  -3  -3   9  151.38   12.10
   3  -3  -9  131.99   13.60
  -3  -3   9  134.49   10.00
   3  -3  -9  123.39   14.20
  -3   3   8   14.50    6.90
  -3   3   8   10.40    6.60
   3   3  -8   10.20    4.20
   3   3  -8   13.40    4.30
  -3   3   8   18.00    4.60
   3   3  -8    9.70    5.10
   3   3  -8   11.70    3.80
  -3   3   8   16.30    7.80
   3   3  -8    5.60    4.80
   3  -3  -8   14.70    6.90
  -3  -3   8   13.60    4.10
   3  -3  -8    5.60    3.20
  -3  -3   8    6.50    3.90
  -3  -3   8   16.80    4.30
   3  -3  -8   16.10    5.50
   3  -3  -8   14.90    7.70
  -3  -3   8   12.00    5.30
   3  -3  -8   21.90    8.10
  -3   3   7    4.30    5.40
   3   3  -7    4.90    3.50
  -3   3   7    8.90    7.40
   3   3  -7    1.70    3.70
  -3   3   7    5.10    3.00
   3   3  -7    2.30    4.10
   3   3  -7    7.90    3.50
  -3   3   7    8.30    3.20
   3   3  -7    0.10    3.90
  -3  -3   7    4.50    3.30
   3  -3  -7    1.70    6.60
  -3  -3   7   10.50    5.20
  -3  -3   7    3.00    6.90
   3  -3  -7    4.00    3.90
   3  -3  -7    0.00    4.60
  -3  -3   7    3.80    6.50
   3  -3  -7    8.00    6.40
  -3  -3   7    9.10    5.10
   3   3  -6    5.80    4.00
  -3   3   6   12.90    5.30
   3   3  -6    5.60    3.50
   3   3  -6    9.70    2.90
  -3   3   6    5.80    6.70
   3   3  -6   10.80    3.70
   3   3  -6    7.90    2.90
  -3   3   6    6.30    3.10
  -3   3   6    7.30    3.40
  -3  -3   6    8.00    5.10
   3  -3  -6    9.30    4.90
  -3  -3   6   -0.50    3.20
  -3  -3   6    3.70    3.20
  -3  -3   6    0.90    5.30
  -3  -3   6   16.20    7.30
   3  -3  -6   10.10    4.60
  -3   3   5    1.80    2.60
   3   3  -5    3.20    2.40
  -3   3   5    4.50    3.50
   3   3  -5    5.80    2.90
  -3   3   5    1.90    5.30
   3   3  -5    5.40    3.00
  -3  -3   5    5.30    4.70
  -3  -3   5    7.40    6.30
  -3   3   4  231.68   12.70
   3   3  -4  218.58   10.60
   3   3  -4  216.98   11.20
   3   3  -4  209.88   12.70
  -3   3   4  183.48   11.60
  -3   3   4  219.18   10.90
   3   3  -4  208.08   10.40
   3   3  -4  188.58   11.00
  -3   3   4  242.88   15.50
   3   3  -4  228.78   13.20
   3  -3  -4  227.18   14.20
  -3  -3   4  216.48   14.90
  -3  -3   4  219.68   15.20
   3   3  -3   52.79    4.70
  -3   3   3   54.79    6.20
  -3   3   3   46.70    7.10
  -3   3   3   59.49    4.60
   3   3  -3   42.60    3.60
   3   3  -3   58.29    6.20
  -3   3   3   55.49    5.30
  -3  -3   3   49.60    8.50
   3  -3  -3   51.99    8.50
  -3  -3   3   58.29    8.50
   3   3  -2  901.01   40.10
   3   3  -2  889.31   38.50
  -3   3   2  900.31   42.40
   3   3  -2  903.81   38.60
   3   3  -2  824.42   39.10
  -3   3   2  911.91   39.40
   3  -3  -2  926.31   42.40
  -3  -3   2  886.11   43.00
  -3  -3   2  965.50   42.80
   3  -3  -2  896.01   40.60
  -3   3   1    1.20    3.50
   3   3  -1    4.70    2.10
   3   3  -1    1.10    2.50
  -3   3   1    5.80    2.70
   3   3  -1    2.40    2.60
  -3   3   1    5.20    3.60
   3   3  -1    9.10    2.40
  -3   3   1    0.90    1.90
   3   3  -1    2.80    2.00
   3  -3  -1    5.10    4.40
  -3  -3   1    5.80    5.60
   3  -3  -1    0.20    5.10
  -3  -3   1    4.80    5.40
  -3   3   0    3.70    3.00
  -3   3   0    2.70    3.30
   3   3   0    3.90    2.80
  -3   3   0    5.50    3.10
   3   3   0   15.10    4.80
  -3   3   0    8.60    4.00
   3   3   0   10.80    2.40
   3  -3   0    7.00    5.70
   3  -3   0    5.60    3.90
  -3  -3   0    4.90    5.00
  -3  -3   0    7.00    5.90
   3   3   1  807.62   36.70
  -3   3  -1  745.13   33.40
  -3   3  -1  787.12   36.50
   3   3   1  728.53   33.00
  -3   3  -1  781.72   34.40
   3  -3   1  797.72   38.20
  -3  -3  -1  736.53   36.00
   3  -3   1  785.92   35.50
  -3  -3  -1  791.32   38.00
  -3   3  -2  384.06   17.90
  -3   3  -2  414.46   19.10
   3   3   2  369.86   17.60
   3   3   2  394.96   21.30
  -3   3  -2  384.36   20.90
   3  -3   2  404.26   20.30
  -3  -3  -2  355.66   19.20
  -3  -3  -2  359.76   22.10
   3  -3   2  392.86   22.90
  -3   3  -3   13.20    5.10
   3   3   3   10.70    3.20
  -3   3  -3   11.50    4.10
  -3   3  -3   10.20    4.60
  -3   3  -3    5.90    4.70
   3   3   3   11.80    3.10
   3   3   3   15.80    6.90
  -3   3  -3   11.20    2.90
  -3  -3  -3   14.00    4.80
  -3  -3  -3   14.70    5.30
   3  -3   3   21.20    5.00
   3  -3   3   14.00    6.70
   3  -3   3   17.30    6.20
  -3   3  -4   65.69    8.40
  -3   3  -4   71.99    9.30
   3   3   4   78.89   11.60
  -3   3  -4   86.79    7.30
  -3   3  -4   71.39    9.20
  -3   3  -4   68.59    6.80
  -3   3  -4   83.39    8.00
   3   3   4   80.29    7.00
   3   3   4   81.89    6.50
   3   3   4   68.59   11.90
   3  -3   4   81.69   11.00
  -3  -3  -4   77.29   12.40
  -3  -3  -4   76.19    8.30
  -3  -3  -4   85.09   11.10
  -3  -3  -4   89.49   10.50
  -3  -3  -4   66.49    9.20
   3  -3   4   78.89    8.40
   3  -3   4   65.69    8.70
   3  -3   4   86.89   11.40
  -3  -3  -4   92.69    9.50
   3  -3   4   82.49    8.70
   3  -3   4   79.89    9.20
   3   3   5  172.98   10.40
   3   3   5  152.38   14.80
  -3   3  -5  164.58   10.40
  -3   3  -5  163.28   10.80
  -3   3  -5  174.38   12.40
  -3   3  -5  180.38   10.80
   3   3   5  171.18   10.60
   3   3   5  169.48   11.40
   3   3   5  174.18   17.30
  -3   3  -5  158.58   13.80
  -3   3  -5  181.48   12.70
   3  -3   5  161.08   14.20
   3  -3   5  205.58   12.30
  -3  -3  -5  178.48   13.30
   3  -3   5  196.88   12.90
   3  -3   5  187.38   14.80
  -3  -3  -5  156.98   12.90
   3  -3   5  168.78   13.80
  -3  -3  -5  165.18   14.30
  -3  -3  -5  170.28   16.20
   3  -3   5  180.08   15.60
  -3  -3  -5  179.88   13.60
   3  -3   5  187.88   12.30
   3   3   6   41.60    7.20
  -3   3  -6   43.90    8.00
   3   3   6   42.50    9.60
   3   3   6   46.50    8.20
  -3   3  -6   51.69    6.90
   3   3   6   56.59    6.40
   3   3   6   43.70   11.90
  -3   3  -6   60.09    6.50
   3   3   6   53.89    7.30
  -3   3  -6   38.50    8.90
  -3   3  -6   57.59    9.10
   3  -3   6   60.39    7.00
  -3  -3  -6   68.49    8.70
   3  -3   6   64.79   10.10
  -3  -3  -6   47.00    7.10
   3  -3   6   55.69   10.10
   3  -3   6   51.99    8.50
   3  -3   6   73.79    8.90
  -3  -3  -6   46.00    7.50
  -3  -3  -6   37.40    9.30
  -3  -3  -6   48.20    9.60
   3  -3   6   58.79   10.40
  -3  -3  -6   59.09    9.70
  -3  -3  -6   60.29    9.60
   3  -3   6   51.39    8.90
  -3   3  -7    0.30    5.80
  -3   3  -7   -3.30    5.00
  -3   3  -7   -4.60    5.20
   3   3   7    4.40    3.80
   3   3   7   15.20   12.00
  -3   3  -7    0.00   11.70
   3   3   7    3.40    5.40
  -3   3  -7    3.90    4.10
   3   3   7    6.10    4.70
   3   3   7   -3.50    3.40
  -3   3  -7    0.60    3.90
  -3   3  -7    2.20    6.50
   3   3   7  -16.90    9.10
   3  -3   7   -0.10    7.20
   3  -3   7   -7.20    8.40
  -3  -3  -7   -2.90    4.80
   3  -3   7    4.80    3.70
   3  -3   7    3.80    8.50
   3  -3   7    7.60    7.30
   3  -3   7    3.20    3.70
   3  -3   7    2.70    5.80
  -3  -3  -7   -1.40    5.30
  -3  -3  -7   -1.00    7.40
  -3  -3  -7    6.70    5.40
  -3  -3  -7   -2.30    5.80
  -3  -3  -7   -1.50    5.60
   3  -3   7    0.00    5.50
   3   3   8   85.79    8.60
   3   3   8  106.99    9.30
   3   3   8   86.59   16.20
  -3   3  -8   89.59    9.90
  -3   3  -8   92.69   11.00
  -3   3  -8  101.79   12.50
  -3   3  -8   98.89   13.10
   3   3   8  103.79    8.80
  -3   3  -8  104.99    9.40
  -3   3  -8  106.59    9.20
   3   3   8  110.69   10.70
  -3  -3  -8  122.49   14.90
  -3  -3  -8  103.69   13.40
   3  -3   8   83.19   11.70
  -3  -3  -8   91.79   11.80
   3  -3   8  103.89    9.50
  -3  -3  -8   80.99   13.80
   3  -3   8  122.69   11.40
  -3  -3  -8  114.09   11.60
   3  -3   8   95.59   14.70
   3  -3   8   99.09    9.80
  -3  -3  -8  115.89   12.30
  -3  -3  -8   92.79   10.20
   3  -3   8  105.99    9.90
   3  -3   8   96.99   16.00
   3  -3   8  108.89   11.20
  -3   3  -9   21.90    5.50
  -3   3  -9    2.40    6.00
   3   3   9   20.90    6.00
  -3   3  -9   20.90   13.00
  -3   3  -9   18.50    5.90
   3   3   9   18.00    5.10
   3   3   9    2.10   20.80
  -3   3  -9   16.10    5.90
  -3   3  -9    7.50    9.80
   3   3   9   18.00    5.60
   3   3   9   15.00    4.80
  -3   3  -9   16.90    8.80
  -3  -3  -9   18.40    8.80
  -3  -3  -9   21.90    8.10
   3  -3   9   11.10    6.50
  -3  -3  -9   14.50    5.20
  -3  -3  -9   20.40    7.00
  -3  -3  -9   22.30    9.30
   3  -3   9   21.80   12.30
  -3  -3  -9   21.50    6.40
   3  -3   9   29.80    7.00
   3  -3   9    7.70   12.50
   3  -3   9    9.00    5.90
  -3  -3  -9   20.70    6.20
   3  -3   9   19.30    5.40
   3  -3   9   13.30    4.80
   3   3  10  161.08   12.40
   3   3  10  145.69   12.50
  -3   3 -10  138.59   15.00
  -3   3 -10  152.58   11.80
  -3   3 -10  152.68   11.20
  -3   3 -10  147.49   13.20
  -3   3 -10  124.69   15.80
   3   3  10  151.18   10.90
   3   3  10  150.08   12.50
  -3   3 -10  157.38   12.70
   3  -3  10  139.59   13.10
   3  -3  10  164.38   13.50
  -3  -3 -10  158.98   13.50
  -3  -3 -10  124.39   14.90
  -3  -3 -10  142.69   16.20
   3  -3  10  134.59   11.50
   3  -3  10  147.79   20.70
  -3  -3 -10  144.49   13.80
  -3  -3 -10  156.28   12.60
  -3  -3 -10  143.99   14.30
   3  -3  10  149.09   12.80
  -3   3 -11   10.60    6.40
   3   3  11    5.30    4.00
  -3   3 -11    5.10    9.30
  -3   3 -11   14.40    6.60
   3   3  11   19.00    6.30
   3   3  11   11.70    5.90
  -3   3 -11   14.40    5.70
  -3   3 -11   13.60    5.10
   3   3  11    6.70    4.50
  -3   3 -11   24.80   17.80
  -3  -3 -11   10.70    4.60
   3  -3  11   31.00    7.50
   3  -3  11    7.60    4.50
  -3  -3 -11    9.90    6.80
   3  -3  11    8.20   18.80
   3  -3  11   16.20    6.60
  -3  -3 -11   18.60    7.40
   3  -3  11   10.60    5.70
  -3  -3 -11   15.30    4.70
   3  -3  11    8.60    6.50
  -3  -3 -11   19.60    8.30
  -3   3 -12   21.60    6.40
  -3   3 -12   60.59   13.80
  -3   3 -12   25.90    8.70
   3   3  12   22.00    5.00
   3   3  12   21.50    5.90
  -3   3 -12   27.50    7.50
   3   3  12   14.80    5.40
   3   3  12   26.50    8.20
  -3   3 -12   27.90    4.60
   3  -3  12   31.10    6.90
  -3  -3 -12   20.10   15.60
   3  -3  12   25.30    5.10
  -3  -3 -12   24.80   10.20
   3  -3  12   16.40    5.60
  -3  -3 -12   19.30    4.90
  -3  -3 -12   14.50    5.70
  -3  -3 -12   23.80    5.60
   3   3  13    7.90    8.70
  -3   3 -13    1.10    7.20
  -3   3 -13    9.70    7.10
   3   3  13   -6.40    4.00
  -3   3 -13   -4.70    3.40
  -3   3 -13    6.40    7.50
   3   3  13    1.10    5.50
  -3   3 -13    1.60    3.90
   3   3  13   -2.20    3.20
  -3  -3 -13  -14.10    7.60
  -3  -3 -13   -1.10    4.10
   3  -3  13    0.20    6.20
  -3  -3 -13    1.30    4.50
  -3  -3 -13    3.20   17.30
   3   3  14   11.30    4.70
  -3   3 -14   17.50    5.10
  -3   3 -14   19.30    4.00
   3   3  14   13.10    3.30
  -3   3 -14   12.00    6.50
  -3  -3 -14   11.20    3.60
   3  -3  14   11.30    4.50
  -3   4  15   22.00    6.80
   3   4 -15   24.50    5.60
  -3   4  15   15.90    4.20
  -3   4  15   23.20    4.10
   3   4 -15   10.80    8.00
   3   4 -15   20.80    5.20
   3   4 -15   21.80    5.10
   3   4 -15   16.20    5.10
   3  -4 -15   21.20    4.10
  -3  -4  15   18.10    3.50
   3  -4 -15   13.90    4.90
   3  -4 -15   15.50    5.40
  -3  -4  15   18.00    3.60
   3   4 -14   -2.90    4.20
  -3   4  14    7.70    6.00
   3   4 -14    2.30    6.20
  -3   4  14    3.40    4.30
   3   4 -14    3.90   10.40
  -3   4  14   -3.40    3.50
   3   4 -14    1.40    6.70
   3   4 -14    6.80    3.90
  -3   4  14   -0.10    3.90
  -3  -4  14    2.90    4.30
  -3  -4  14   -2.10    2.80
   3  -4 -14   -5.10    7.40
   3  -4 -14   -1.00    5.10
  -3  -4  14   -3.50    3.60
  -3   4  13  128.89   11.50
   3   4 -13  147.09   10.80
  -3   4  13  126.49    9.20
   3   4 -13  131.29   10.60
   3   4 -13  148.49   11.10
  -3   4  13  134.39   11.90
   3   4 -13  143.29   12.60
  -3   4  13  141.69   12.20
  -3  -4  13  143.99   12.10
  -3  -4  13  126.49    9.90
   3  -4 -13  120.49   12.40
  -3  -4  13  140.59    8.80
   3  -4 -13  142.89   11.40
   3  -4 -13  141.69   14.00
  -3  -4  13  138.09   12.10
   3  -4 -13  136.79   10.80
  -3  -4  13  146.09   13.40
   3   4 -12    4.80    9.20
  -3   4  12    8.00    4.40
  -3   4  12    9.40    5.00
   3   4 -12   10.40    6.50
   3   4 -12   16.70   25.10
  -3   4  12    5.60    5.80
   3   4 -12   12.00    6.70
  -3   4  12    6.00    5.50
  -3   4  12   27.30   23.20
   3   4 -12    7.70    4.90
   3   4 -12    9.80    5.10
  -3  -4  12    7.90    3.50
  -3  -4  12    8.20    7.60
   3  -4 -12    4.10    6.30
   3  -4 -12   16.90    7.90
   3  -4 -12    7.10    3.70
  -3  -4  12    6.70    4.50
  -3  -4  12   21.10    9.80
  -3  -4  12   16.10   26.50
   3  -4 -12   16.70    6.80
  -3  -4  12    4.30    6.60
  -3   4  11  158.38   11.30
  -3   4  11  122.19   16.80
   3   4 -11  122.19   14.20
   3   4 -11  143.19   13.00
   3   4 -11  142.39   11.20
  -3   4  11  154.38   12.50
   3   4 -11  170.48   14.20
  -3  -4  11  184.58   15.40
   3  -4 -11  153.48   17.30
  -3  -4  11  122.99   19.70
   3  -4 -11  144.49   14.40
  -3  -4  11  144.49   15.00
   3  -4 -11  162.88   12.00
  -3  -4  11  157.68   12.40
  -3   4  10   59.19    9.00
  -3   4  10   62.09    7.60
   3   4 -10   40.70   11.20
   3   4 -10   67.99    9.50
   3   4 -10   41.70    8.90
  -3   4  10   61.49   10.90
   3   4 -10   48.40    7.60
   3   4 -10   53.79    9.80
  -3  -4  10   26.40   22.70
   3  -4 -10   63.99    9.00
  -3  -4  10   44.90    7.90
  -3  -4  10   83.69   11.80
   3  -4 -10   57.49   12.00
  -3  -4  10   62.59   11.60
   3  -4 -10   48.30   10.00
  -3  -4  10   63.29    8.00
  -3  -4  10   74.99    8.90
   3  -4 -10   67.59   11.60
  -3  -4  10   71.19   10.20
   3   4  -9  401.56   23.30
   3   4  -9  438.26   25.60
  -3   4   9  378.96   22.40
   3   4  -9  443.66   22.60
  -3   4   9  419.76   26.20
  -3   4   9  423.96   22.20
  -3   4   9  429.56   21.70
   3   4  -9  373.06   24.90
  -3  -4   9  387.96   19.80
  -3  -4   9  392.46   23.10
   3  -4  -9  428.56   23.30
  -3  -4   9  415.86   23.60
  -3  -4   9  417.96   22.80
  -3  -4   9  435.06   29.00
  -3  -4   9  410.76   22.60
  -3  -4   9  402.06   22.30
   3  -4  -9  425.46   25.40
   3  -4  -9  421.26   23.90
   3  -4  -9  430.26   21.80
  -3   4   8   48.50    7.60
  -3   4   8   46.10    8.70
   3   4  -8   42.40    6.80
   3   4  -8   41.20    7.80
  -3   4   8   47.60    9.70
   3   4  -8   45.20    7.30
  -3   4   8   51.59    8.20
   3   4  -8   38.30    6.80
  -3  -4   8   45.90    8.20
   3  -4  -8   51.09    8.90
  -3  -4   8   44.30    7.60
  -3  -4   8   47.50    8.80
  -3  -4   8   66.39    9.60
   3  -4  -8   43.10    7.00
  -3  -4   8   54.79    9.60
   3  -4  -8   46.60    9.80
  -3  -4   8   59.79   12.70
  -3  -4   8   54.79    6.50
   3   4  -7  318.27   17.20
  -3   4   7  296.67   16.90
   3   4  -7  332.77   17.60
  -3   4   7  334.57   20.40
  -3   4   7  288.07   28.70
  -3   4   7  315.37   17.60
   3   4  -7  327.77   17.90
  -3  -4   7  344.57   22.30
  -3  -4   7  313.17   20.30
  -3  -4   7  321.77   18.60
   3  -4  -7  256.97   25.50
   3  -4  -7  306.57   17.70
   3  -4  -7  309.17   20.20
   3  -4  -7  341.87   20.20
  -3  -4   7  339.57   19.40
  -3  -4   7  352.16   19.80
  -3  -4   7  352.96   19.80
   3  -4  -7  326.07   21.20
  -3  -4   7  346.27   23.90
   3   4  -6    8.60    4.30
  -3   4   6    0.40    7.20
   3   4  -6    5.60    4.20
   3   4  -6    3.60    3.70
   3   4  -6   12.50    5.10
  -3   4   6    2.90    5.20
  -3   4   6    8.50    4.30
   3  -4  -6    3.70    6.30
  -3  -4   6    1.70    4.90
  -3  -4   6    3.10    4.50
  -3  -4   6    3.00    8.20
  -3  -4   6    0.70    5.60
   3  -4  -6   22.20   11.70
   3  -4  -6    9.00    5.80
   3  -4  -6   15.80    8.00
  -3  -4   6    3.50    6.40
  -3  -4   6    5.60    5.80
   3  -4  -6   -5.90    6.20
  -3  -4   6    7.00    4.00
  -3  -4   6    7.90    7.80
  -3   4   5   34.90    6.00
   3   4  -5   19.40    4.10
  -3   4   5   23.40    6.20
  -3   4   5   15.70    7.10
  -3   4   5   20.90    4.00
   3   4  -5   24.40    4.30
   3   4  -5   22.70    6.10
   3  -4  -5   25.30    5.70
   3  -4  -5   21.70    7.60
  -3  -4   5   21.20    5.40
   3  -4  -5   24.80    6.30
  -3  -4   5   11.50   10.20
  -3  -4   5   17.30    6.50
  -3  -4   5   22.40    4.70
  -3  -4   5   19.70    7.40
  -3  -4   5   14.20    5.80
   3  -4  -5   25.70    8.50
   3  -4  -5   31.10    6.50
  -3  -4   5   14.20    6.40
  -3   4   4   38.90    6.00
   3   4  -4   33.80    4.50
  -3   4   4   46.10    4.90
   3   4  -4   26.60    5.80
  -3   4   4   30.00    8.30
   3   4  -4   50.89    7.90
  -3  -4   4   34.30    6.70
  -3  -4   4   42.10    7.90
  -3  -4   4   36.30    6.90
  -3  -4   4   35.70    8.20
   3  -4  -4   42.90    6.80
   3  -4  -4   44.30    8.30
  -3  -4   4   30.90    5.70
   3  -4  -4   43.00    6.50
   3  -4  -4   42.90    8.60
  -3  -4   4   39.70    9.40
  -3  -4   4   47.20    7.90
   3   4  -3  268.47   17.40
  -3   4   3  280.67   18.10
  -3   4   3  297.47   14.40
  -3   4   3  306.37   15.50
  -3   4   3  287.37   15.90
   3   4  -3  301.37   17.00
  -3   4   3  330.47   20.90
   3  -4  -3  336.97   19.90
   3  -4  -3  311.67   18.90
   3  -4  -3  320.57   19.40
  -3  -4   3  274.67   19.70
  -3  -4   3  306.07   17.70
   3  -4  -3  282.57   19.50
  -3  -4   3  293.67   16.30
  -3  -4   3  307.37   19.10
  -3  -4   3  321.97   19.90
  -3  -4   3  290.67   16.20
   3  -4  -3  282.57   18.10
   3  -4  -3  304.97   19.80
  -3   4   2   37.20    5.10
   3   4  -2   40.10    5.10
  -3   4   2   36.30    7.30
   3   4  -2   51.19    6.00
   3   4  -2   37.10    6.80
  -3   4   2   41.10    7.00
   3  -4  -2   44.30    8.40
   3  -4  -2   47.70    7.40
  -3  -4   2   46.60    7.10
   3  -4  -2   42.60    7.70
   3  -4  -2   45.00    7.80
  -3  -4   2   38.90    7.00
  -3  -4   2   44.80    8.40
  -3  -4   2   51.39    8.70
  -3  -4   2   46.30    8.80
   3  -4  -2   33.60    8.20
  -3   4   1  213.88   11.10
   3   4  -1  209.58   15.40
   3   4  -1  184.28   11.10
  -3   4   1  219.38   16.00
   3   4  -1  186.58   13.50
   3   4  -1  198.28   10.80
  -3   4   1  202.68   14.10
   3  -4  -1  186.68   15.40
   3  -4  -1  149.88   15.20
  -3  -4   1  191.58   13.40
  -3  -4   1  174.48   16.10
   3  -4  -1  183.38   12.60
   3  -4  -1  175.38   13.10
  -3  -4   1  195.38   15.90
   3  -4  -1  220.58   16.60
  -3  -4   1  198.88   15.20
  -3  -4   1  183.98   12.10
  -3  -4   1  164.48   14.20
   3   4   0  792.02   38.00
  -3   4   0  712.03   36.70
  -3   4   0  794.22   34.70
   3   4   0  762.72   40.00
   3  -4   0  774.22   37.20
   3  -4   0  784.12   36.60
  -3  -4   0  856.31   38.80
   3  -4   0  739.43   40.00
  -3  -4   0  726.03   38.70
  -3  -4   0  737.93   37.90
   3  -4   0  843.12   37.80
  -3  -4   0  751.22   37.80
  -3  -4   0  873.01   38.20
  -3  -4   0  771.52   36.50
  -3  -4   0  787.82   36.70
  -3  -4   0  773.82   39.70
   3  -4   0  747.73   36.10
   3   4   1  431.16   22.80
  -3   4  -1  439.66   22.10
  -3   4  -1  464.15   21.50
  -3   4  -1  476.75   25.90
   3   4   1  498.65   25.80
  -3   4  -1  468.95   22.10
   3   4   1  450.75   27.30
   3  -4   1  475.65   24.70
   3  -4   1  456.25   24.50
  -3  -4  -1  476.35   27.30
  -3  -4  -1  473.55   26.30
  -3  -4  -1  466.65   24.00
  -3  -4  -1  478.35   25.60
  -3  -4  -1  470.55   24.10
  -3  -4  -1  473.25   24.30
   3  -4   1  504.25   25.10
   3  -4   1  451.65   23.20
   3  -4   1  468.45   27.90
   3  -4   1  500.15   24.60
  -3  -4  -1  463.35   24.10
  -3   4  -2   22.10    7.80
   3   4   2   23.30    4.30
  -3   4  -2   21.80    3.80
  -3   4  -2   24.70    4.60
   3   4   2   18.20    7.90
   3   4   2   32.40    8.50
   3  -4   2   29.70    4.90
   3  -4   2   13.10    6.30
   3  -4   2   22.40    6.40
   3  -4   2   19.00    4.40
  -3  -4  -2   24.80    7.70
  -3  -4  -2    9.00    5.80
  -3  -4  -2   10.50    5.30
   3  -4   2   11.60    5.40
   3  -4   2   23.70    7.80
  -3  -4  -2   29.80    5.20
  -3  -4  -2   19.10    6.50
  -3   4  -3   26.90    7.50
  -3   4  -3   21.00    5.10
   3   4   3   41.90   10.10
   3   4   3   18.00    3.70
   3   4   3   27.90   10.00
  -3   4  -3   19.30    5.30
  -3   4  -3   20.80    4.20
   3   4   3    9.70    4.70
   3  -4   3   22.80    5.00
  -3  -4  -3   26.80    6.10
  -3  -4  -3   19.40    6.00
   3  -4   3   14.60    7.90
   3  -4   3   19.20    5.70
   3  -4   3   15.80    6.30
  -3  -4  -3   23.30    7.90
  -3  -4  -3    8.50    6.20
  -3  -4  -3   32.20    6.30
   3  -4   3   21.10    6.30
   3  -4   3   -1.90    7.90
   3  -4   3   15.80    6.90
  -3  -4  -3   28.30    6.10
  -3   4  -4    0.10    3.80
   3   4   4   -4.90    7.70
   3   4   4    3.50    7.90
  -3   4  -4    1.20    3.60
  -3   4  -4    7.20    8.20
   3   4   4    4.40    3.70
  -3   4  -4   -2.80    8.10
   3   4   4   -1.20    3.30
   3  -4   4    3.90    4.10
   3  -4   4   -5.40    5.40
   3  -4   4    1.80    8.30
   3  -4   4    3.80    5.30
  -3  -4  -4   -2.60    4.60
  -3  -4  -4    1.90    5.30
   3  -4   4    5.40    6.60
  -3  -4  -4   -1.60    7.30
  -3  -4  -4   -8.40    7.10
   3  -4   4   -1.70    7.20
   3  -4   4    4.40    8.40
  -3  -4  -4    8.70    6.30
   3  -4   4    0.90    3.80
   3   4   5   13.70    4.10
   3   4   5   -7.70    9.50
  -3   4  -5   20.20    5.20
   3   4   5   25.90    5.90
   3   4   5   31.30    5.80
  -3   4  -5   24.90    5.50
  -3   4  -5   19.30    6.80
  -3   4  -5    2.90    8.60
  -3   4  -5   13.00   10.70
  -3   4  -5   26.30    6.40
  -3  -4  -5   14.20    5.70
   3  -4   5   26.20    5.70
  -3  -4  -5   31.40    7.40
   3  -4   5   20.00    8.60
   3  -4   5   12.90    3.60
   3  -4   5   10.40    8.70
   3  -4   5   24.20    5.60
   3   4   6   16.20    5.70
  -3   4  -6    6.30    6.60
   3   4   6   -9.00    7.10
  -3   4  -6   13.90    6.90
  -3   4  -6    8.80    4.50
   3   4   6    8.40    4.90
  -3   4  -6   10.80    4.40
  -3   4  -6   10.30    7.90
  -3   4  -6    6.60    7.70
   3   4   6   58.29   15.10
   3   4   6   13.10    5.20
   3  -4   6   10.40    3.70
   3  -4   6   11.60    4.90
  -3  -4  -6   11.60    6.30
  -3  -4  -6    8.80    4.80
   3  -4   6   17.20   12.00
  -3  -4  -6    7.60    7.80
   3  -4   6   12.50    6.90
   3  -4   6    2.40    8.70
  -3  -4  -6   14.60    8.60
  -3  -4  -6   19.70    7.10
   3  -4   6   19.50    6.90
   3   4   7   42.10    7.00
   3   4   7   49.10    8.20
   3   4   7   34.20   18.10
  -3   4  -7   32.70    7.60
  -3   4  -7   41.80    8.00
  -3   4  -7   41.10    7.90
   3   4   7   56.89    9.00
  -3   4  -7   47.20   10.30
  -3   4  -7   48.80    7.20
   3   4   7   47.00    7.70
  -3  -4  -7   43.20    7.10
   3  -4   7   55.79   13.70
   3  -4   7   54.89   10.50
   3  -4   7   57.79    8.60
  -3  -4  -7   49.50   10.10
   3  -4   7   41.80   10.20
  -3  -4  -7   54.49   11.10
   3  -4   7   41.60   11.70
   3  -4   7   42.30   10.00
  -3  -4  -7   48.00    8.30
  -3  -4  -7   48.10    9.50
   3  -4   7   47.30    7.50
   3   4   8   28.10    6.90
  -3   4  -8   13.80    9.10
   3   4   8   45.50    7.20
  -3   4  -8   26.40    5.80
  -3   4  -8   15.70    7.00
   3   4   8   37.90    7.30
   3  -4   8   37.20    7.70
   3  -4   8   51.19   16.50
  -3  -4  -8   26.00    6.20
  -3  -4  -8   35.70    8.20
   3  -4   8   35.60    8.50
  -3  -4  -8   37.60    8.10
   3  -4   8   35.70    7.30
  -3  -4  -8   18.70    8.50
   3  -4   8   34.70    7.60
   3  -4   8   41.00   10.90
  -3  -4  -8   58.79    8.80
   3  -4   8   58.49   16.00
  -3   4  -9   22.50    6.20
  -3   4  -9   37.60    7.50
   3   4   9   50.79    9.80
   3   4   9   34.90    6.10
   3   4   9   31.10    6.40
  -3   4  -9   22.60    5.70
  -3   4  -9   20.60    9.80
  -3   4  -9   25.00   11.00
  -3   4  -9    2.70    7.40
   3   4   9   37.70    7.10
  -3  -4  -9   26.00    8.40
   3  -4   9   18.50    6.80
   3  -4   9    7.70   18.70
  -3  -4  -9   30.40    9.30
  -3  -4  -9   17.20    7.10
   3  -4   9   63.99   18.00
  -3  -4  -9   29.00    6.10
   3  -4   9   30.00    5.90
   3  -4   9   27.40   11.20
   3  -4   9   21.50    5.40
  -3  -4  -9   18.70    5.80
  -3   4 -10   20.20    5.70
   3   4  10   13.90    4.00
  -3   4 -10   -1.50    7.60
  -3   4 -10   -0.30   19.70
   3   4  10   23.20    6.70
  -3   4 -10   32.40    5.80
  -3   4 -10   29.30    8.20
   3   4  10   15.00    5.60
   3   4  10   15.90    6.20
   3  -4  10    7.80    6.90
  -3  -4 -10   20.30    5.50
   3  -4  10   15.70    3.70
  -3  -4 -10   19.00    4.30
  -3  -4 -10   -4.50    7.70
   3  -4  10   21.70   10.30
  -3  -4 -10   24.60    6.60
  -3  -4 -10    9.10    5.70
   3  -4  10   11.60    4.70
   3   4  11   56.49    7.10
   3   4  11   64.29    7.20
  -3   4 -11   33.30   12.70
  -3   4 -11   61.39    7.40
   3   4  11   46.90    9.40
   3   4  11   58.99    6.90
  -3   4 -11   29.60    8.90
  -3   4 -11   68.49   10.00
  -3  -4 -11   55.49    7.90
  -3  -4 -11   47.70    7.60
  -3  -4 -11   54.39   10.40
   3  -4  11   57.69    5.70
   3  -4  11   65.49    7.70
  -3  -4 -11   58.69    8.00
   3  -4  11   91.49   13.90
  -3   4 -12   12.50    4.20
   3   4  12    7.50    4.30
  -3   4 -12  -19.60    8.30
   3   4  12   11.00    3.40
  -3   4 -12   17.60    5.10
   3   4  12    6.00    3.80
  -3   4 -12    3.80    6.30
   3   4  12    4.50    4.50
  -3  -4 -12    8.00    4.40
   3  -4  12    6.10    3.70
  -3  -4 -12    2.70    3.50
  -3  -4 -12   14.30    4.00
   3  -4  12   -3.70    4.90
   3  -4  12    5.70    3.10
  -3   4 -13   -3.50    4.50
   3   4  13    4.00    3.60
   3   4  13   -3.00    3.40
   3   4  13    5.80    2.70
  -3   4 -13    2.50    2.80
   3  -4  13   -3.70    4.20
  -3  -4 -13    5.70    3.60
  -3  -4 -13   -5.40    4.80
  -3  -4 -13    0.60    3.20
   3   5 -14   -4.20    2.50
  -3   5  14   -1.30    3.30
  -3   5  14    1.30    2.80
  -3   5  14   -0.50    2.50
   3  -5 -14   -0.70    3.00
  -3  -5  14   -0.70    3.10
  -3  -5  14    3.50    3.00
   3  -5 -14    3.20    4.40
   3   5 -13  219.58   13.90
  -3   5  13  190.38   12.80
   3   5 -13  219.08   13.60
   3   5 -13  209.48   11.60
  -3   5  13  231.48   14.20
  -3   5  13  202.38   11.80
  -3  -5  13  236.28   12.70
  -3  -5  13  202.78   14.90
   3  -5 -13  206.48   13.80
   3  -5 -13  215.38   13.10
   3  -5 -13  207.48   16.00
  -3  -5  13  232.68   12.90
   3   5 -12   78.89    7.70
  -3   5  12   75.49    7.60
   3   5 -12   72.49    9.60
  -3   5  12   53.99    9.10
   3   5 -12   88.29   12.80
  -3   5  12   69.49    7.60
   3   5 -12   28.10   12.00
   3   5 -12   94.49   15.50
  -3  -5  12   46.80   10.00
  -3  -5  12   66.99    7.80
  -3  -5  12   67.39   11.70
   3  -5 -12   57.79    9.50
  -3  -5  12   57.49    9.20
   3  -5 -12   54.99   10.80
   3  -5 -12   52.89    7.20
  -3   5  11    5.80    4.50
   3   5 -11   -0.80    6.60
   3   5 -11    6.10    5.60
   3   5 -11  -18.20   16.30
  -3   5  11   -8.00    6.20
  -3   5  11    9.00    4.20
  -3   5  11    9.40    5.60
   3   5 -11    6.50    4.60
  -3  -5  11   -2.50    5.90
   3  -5 -11   -0.40    4.40
  -3  -5  11    2.30    5.60
   3  -5 -11    9.40    7.70
  -3  -5  11    1.70    4.20
   3  -5 -11    6.10    6.20
  -3  -5  11   -9.80   10.00
   3  -5 -11   -1.40    6.50
   3  -5 -11    4.80    8.00
   3   5 -10    6.40    4.90
  -3   5  10   13.40    7.30
  -3   5  10    4.90    5.40
   3   5 -10   10.40    5.60
   3   5 -10    2.30    5.20
  -3   5  10   11.40    4.70
   3   5 -10    5.10   14.20
   3  -5 -10    6.20    6.80
   3  -5 -10    6.00    6.30
   3  -5 -10   13.40    5.20
  -3  -5  10    4.90    6.80
  -3  -5  10    6.60    4.70
   3  -5 -10   12.80    6.90
  -3  -5  10    5.60    4.60
   3  -5 -10   16.40    8.50
  -3  -5  10   16.80   16.30
  -3  -5  10    9.60    4.80
   3   5  -9    9.20    9.80
   3   5  -9    8.70    5.50
  -3   5   9    5.70    4.40
   3   5  -9    1.10    4.70
  -3   5   9    6.80    5.20
  -3   5   9   17.10   15.90
  -3   5   9   27.20    8.00
   3  -5  -9   11.40    7.10
   3  -5  -9    7.40    6.60
  -3  -5   9    3.60    5.90
  -3  -5   9    8.20    5.10
  -3  -5   9    6.40    6.50
  -3  -5   9   13.60    6.60
   3  -5  -9   11.50    9.30
  -3  -5   9    7.50    9.50
   3  -5  -9    8.20    4.90
   3  -5  -9   -5.00    8.20
   3   5  -8  173.48   11.90
  -3   5   8  154.28   10.70
  -3   5   8  160.48   17.20
  -3   5   8  172.28   16.40
   3  -5  -8  130.89   13.00
   3  -5  -8  153.58   14.90
  -3  -5   8  161.08   13.30
  -3  -5   8  152.68   13.80
   3  -5  -8  173.98   17.40
  -3  -5   8  155.28   12.50
   3  -5  -8  136.89   12.40
  -3  -5   8  158.08   12.50
  -3  -5   8  134.59   14.10
  -3  -5   8  128.29   18.40
   3  -5  -8  138.79   15.90
   3   5  -7    5.70    5.60
   3   5  -7    3.30   13.50
  -3   5   7   -5.90    4.70
  -3   5   7   -2.60    4.60
  -3   5   7   19.70   18.10
   3   5  -7   -1.60    4.70
   3  -5  -7   -1.20    4.80
  -3  -5   7   10.90    6.10
   3  -5  -7   11.00    8.90
   3  -5  -7   10.50    8.50
  -3  -5   7    0.10    7.20
  -3  -5   7   -8.40   19.20
   3  -5  -7    7.40    6.30
  -3  -5   7    3.60    5.70
   3  -5  -7    6.70    7.00
  -3  -5   7    7.70    6.60
  -3  -5   7    3.00    6.40
  -3   5   6   -1.70    4.30
   3   5  -6   11.30    5.40
   3   5  -6    5.60    9.90
  -3   5   6    1.40   10.40
   3  -5  -6   -1.20    8.30
  -3  -5   6    5.30    6.10
   3  -5  -6   -5.30    4.70
  -3  -5   6   11.30    9.90
  -3  -5   6    3.90    9.40
  -3  -5   6    4.50    7.40
   3  -5  -6   49.70   17.70
   3  -5  -6    5.00    6.20
  -3  -5   6    6.60    4.30
  -3  -5   6    1.50    4.50
   3  -5  -6   19.70    7.60
  -3  -5   6    0.70    5.30
   3  -5  -6   -1.40    5.50
   3   5  -5   62.09   11.60
  -3   5   5   74.49   12.10
  -3   5   5   71.09    8.00
   3   5  -5   67.29    7.80
   3  -5  -5   79.09   12.50
   3  -5  -5   82.59   10.30
  -3  -5   5   70.39   14.00
   3  -5  -5   75.49   15.20
   3  -5  -5   91.59   11.40
  -3  -5   5   79.99   10.90
   3  -5  -5   76.69   13.20
  -3  -5   5   94.19   12.30
   3  -5  -5   77.99   11.40
  -3  -5   5   75.89   10.40
  -3  -5   5   96.39   14.20
  -3  -5   5   83.39   13.00
  -3  -5   5   78.79   11.60
  -3   5   4   70.49    7.10
   3   5  -4   80.69    8.90
   3   5  -4   92.39   14.30
   3   5  -4   37.00    9.30
  -3   5   4   71.59   11.50
   3  -5  -4   67.19    9.90
  -3  -5   4   76.79   10.50
   3  -5  -4   54.69    9.50
  -3  -5   4   37.50   10.70
   3  -5  -4   80.89   11.40
  -3  -5   4   73.19   11.40
  -3  -5   4   71.69   11.40
   3  -5  -4   63.09    8.40
  -3  -5   4   46.60    9.50
   3  -5  -4   75.29   10.30
  -3  -5   4   83.59   11.90
   3  -5  -4   94.59   14.20
  -3  -5   4   51.59   12.70
  -3  -5   4   63.69    9.80
  -3  -5   4   70.99   12.60
   3  -5  -4   65.99   12.70
  -3   5   3   93.99    7.40
   3   5  -3   69.99   11.10
  -3   5   3   51.49   15.90
  -3  -5   3   91.69   10.40
   3  -5  -3  100.09   13.00
  -3  -5   3   92.99   16.00
  -3  -5   3  100.49    9.90
   3  -5  -3   87.59   11.10
   3  -5  -3  107.29   13.60
  -3  -5   3   84.19   13.70
  -3  -5   3  127.79   13.30
  -3  -5   3  104.89    9.80
  -3  -5   3  107.99   11.20
   3  -5  -3  108.19   12.40
  -3  -5   3   68.49   11.80
   3  -5  -3   96.29   13.40
  -3  -5   3  100.19   13.00
   3  -5  -3   93.19   11.70
   3   5  -2  101.49   13.60
  -3   5   2  134.49   19.20
   3  -5  -2  117.59   11.80
  -3  -5   2  100.29   11.40
   3  -5  -2  118.19   12.80
   3  -5  -2   99.39   14.10
   3  -5  -2  122.19   11.80
  -3  -5   2  121.09   11.40
  -3  -5   2  120.59   10.50
  -3  -5   2  120.99   12.60
  -3  -5   2  113.69   13.70
  -3  -5   2  114.99   14.90
   3  -5  -2  103.79   16.20
   3  -5  -2   90.39   10.10
  -3  -5   2  111.59   13.70
  -3  -5   2  128.89   13.30
  -3  -5   2  118.49   11.80
  -3   5   1  164.08   19.80
  -3  -5   1  147.19   12.50
   3  -5  -1  134.29   14.50
   3  -5  -1  119.79   12.30
  -3  -5   1  155.88   13.10
   3  -5  -1  141.49   12.50
  -3  -5   1  118.99   13.30
   3  -5  -1  146.29   12.90
   3  -5  -1  140.59   16.40
   3  -5  -1  139.99   13.40
   3  -5  -1  120.49   13.50
  -3  -5   1  129.99   13.80
   3  -5  -1  125.29   16.80
  -3  -5   1  130.69   13.70
  -3  -5   1  121.29   15.40
  -3   5   0    3.80   11.20
   3   5   0   -5.30    8.80
  -3  -5   0   -5.70    7.20
   3  -5   0   -2.40    7.30
  -3  -5   0   -1.10    5.20
   3  -5   0    4.40    6.60
  -3  -5   0    1.40    6.90
   3  -5   0  -11.30    8.20
  -3  -5   0   -3.20    5.30
  -3  -5   0   -0.90    4.60
   3  -5   0   -3.00    6.80
  -3  -5   0   -3.70    6.70
  -3  -5   0   -3.20    7.90
  -3  -5   0   -4.70    6.40
   3  -5   0    0.80    4.40
  -3  -5   0  -13.80    7.30
   3  -5   0   15.70    8.60
   3  -5   0   -2.90    4.20
  -3   5  -1  132.79   20.70
   3   5   1  125.79   19.20
   3   5   1  113.79    8.70
   3   5   1   75.09   19.00
  -3   5  -1  101.29    7.70
   3  -5   1  120.09   10.80
   3  -5   1  109.49   12.80
  -3  -5  -1   97.49   13.10
  -3  -5  -1  120.69   14.70
  -3  -5  -1  125.39   12.20
   3  -5   1  101.39   12.50
   3  -5   1  107.09   16.80
   3  -5   1   87.19   15.00
   3  -5   1  135.99   14.70
  -3  -5  -1  122.69    9.90
   3  -5   1  101.09   12.60
  -3  -5  -1  145.99   15.30
  -3  -5  -1  119.99   24.40
  -3  -5  -1  112.69   12.70
   3  -5   1  100.09   11.80
  -3  -5  -1   93.09    9.60
   3   5   2  -20.70   16.00
  -3   5  -2    4.70    3.80
   3   5   2    3.20    3.50
  -3  -5  -2    6.50    4.50
   3  -5   2    2.50    8.00
   3  -5   2    2.70    6.50
  -3  -5  -2    2.40    4.50
  -3  -5  -2    1.60    7.70
  -3  -5  -2    3.70    4.00
  -3  -5  -2    1.30    5.40
   3  -5   2   -3.50    5.70
   3  -5   2    4.20    7.70
   3  -5   2    5.50    9.00
  -3  -5  -2    5.90    7.10
   3  -5   2    2.70    9.40
   3  -5   2    4.00    4.30
   3  -5   2   10.20    6.60
   3   5   3   11.50    5.50
  -3   5  -3   -1.80    4.10
   3   5   3   -0.10    3.90
   3   5   3   23.20   14.70
  -3   5  -3    8.30    5.90
   3  -5   3    2.90    4.30
  -3  -5  -3    5.50    5.90
   3  -5   3   -0.90   12.50
   3  -5   3    4.20    6.10
  -3  -5  -3    4.40    4.30
   3  -5   3    5.90    9.20
  -3  -5  -3   -1.20    5.60
   3  -5   3   -0.90    5.80
   3  -5   3    3.30    4.70
   3  -5   3    2.90    7.50
   3  -5   3    9.50    6.70
  -3  -5  -3    5.10    5.50
  -3  -5  -3  -11.60    6.00
  -3  -5  -3   12.20    7.30
   3   5   4   20.10    4.90
  -3   5  -4   11.90    5.00
   3  -5   4   19.00    7.40
  -3  -5  -4   19.30    5.80
  -3  -5  -4   27.70    5.70
   3  -5   4   20.10    9.30
   3  -5   4   12.20    6.90
  -3  -5  -4   10.10    6.40
   3  -5   4   10.20   14.70
   3  -5   4   11.90    6.90
   3  -5   4   20.00    7.80
  -3  -5  -4   17.60    6.80
  -3  -5  -4   20.20    6.90
   3  -5   4   14.00    4.90
  -3  -5  -4   13.00    8.60
   3  -5   4   13.20    8.00
  -3   5  -5  236.98   14.00
  -3   5  -5  269.07   15.20
  -3   5  -5  227.28   23.40
   3   5   5  253.77   14.80
   3   5   5  242.98   14.80
   3   5   5  222.38   15.60
   3  -5   5  223.38   21.00
   3  -5   5  265.47   17.70
   3  -5   5  251.17   17.80
   3  -5   5  237.68   17.30
  -3  -5  -5  236.28   15.90
  -3  -5  -5  262.57   17.70
   3  -5   5  249.28   16.90
   3  -5   5  259.07   16.10
  -3  -5  -5  231.18   16.40
  -3  -5  -5  229.68   19.60
  -3  -5  -5  255.07   18.20
  -3  -5  -5  237.18   17.10
   3   5   6    1.30    7.00
  -3   5  -6   17.40    5.00
   3   5   6   13.10    4.80
   3   5   6    6.40    4.80
  -3   5  -6   30.80   10.60
  -3   5  -6   14.30    5.20
   3   5   6   17.80   16.30
  -3  -5  -6   13.70    7.20
   3  -5   6    3.00    8.80
   3  -5   6   18.00    7.00
  -3  -5  -6   10.60    6.80
   3  -5   6    5.20    7.00
  -3  -5  -6   14.30    7.30
  -3  -5  -6   19.30    6.90
   3  -5   6   11.00    9.50
  -3  -5  -6   13.30    6.60
   3  -5   6   20.80    7.80
   3   5   7   54.69   29.40
   3   5   7   46.00    8.10
   3   5   7   50.59    8.80
   3   5   7   43.90    7.00
  -3   5  -7   42.30    7.90
  -3   5  -7   37.00    6.10
   3  -5   7   38.90   16.40
   3  -5   7   29.40   15.00
  -3  -5  -7   23.20    7.50
  -3  -5  -7   45.00    9.60
   3  -5   7   42.30    7.90
   3  -5   7   22.20    7.20
  -3  -5  -7   32.90    9.50
   3  -5   7   36.20    8.20
  -3  -5  -7   40.50    7.80
  -3  -5  -7   54.59   10.90
   3   5   8   27.90    7.70
  -3   5  -8   60.39   11.00
   3   5   8   22.70    6.90
   3   5   8   45.70    8.80
  -3   5  -8   35.60    8.90
   3   5   8   18.60    7.10
   3  -5   8   29.80    5.20
   3  -5   8   35.80    7.30
   3  -5   8   28.70    7.40
  -3  -5  -8   43.70    8.00
   3  -5   8   45.90    7.70
  -3  -5  -8   31.40    6.80
  -3  -5  -8   25.70    8.70
   3  -5   8   27.30   19.50
  -3  -5  -8   31.00    7.20
  -3   5  -9   -5.50    6.70
   3   5   9    3.70    6.20
   3   5   9   18.00    7.00
   3   5   9   -4.40    6.30
  -3   5  -9    5.10    4.80
   3   5   9   -1.20    2.80
   3  -5   9  -13.40   12.80
   3  -5   9    2.10    4.00
   3  -5   9   -5.40    3.70
  -3  -5  -9   -5.80    6.90
  -3  -5  -9   -0.40    7.10
   3  -5   9   -0.80    4.70
  -3  -5  -9   -2.60    3.90
  -3  -5  -9    9.40    6.10
  -3  -5  -9   -0.90    5.60
  -3   5 -10   14.70   11.20
  -3   5 -10    8.90    6.60
   3   5  10   -1.00    4.20
   3   5  10   10.80    4.90
  -3   5 -10   20.40    6.30
   3   5  10    3.90    5.60
   3   5  10    5.00    4.00
  -3  -5 -10   22.70    8.10
   3  -5  10   23.30   13.50
   3  -5  10   -2.50    7.00
   3  -5  10    5.90    4.00
   3  -5  10    5.80    5.00
  -3  -5 -10    8.00    5.20
  -3  -5 -10   14.30    7.20
  -3  -5 -10   13.00    4.20
  -3  -5 -10    9.40    5.30
  -3   5 -11   83.79    9.30
   3   5  11   73.19    9.70
  -3   5 -11   96.29    7.30
   3   5  11   82.29    9.30
  -3   5 -11   76.09    7.50
   3  -5  11   75.89    7.10
  -3  -5 -11   80.49    7.40
   3  -5  11   91.69    8.90
   3  -5  11   64.79   10.70
  -3  -5 -11   65.69    7.20
  -3  -5 -11   81.79    9.20
  -3   6  11   76.59   10.50
  -3   6  11   55.39    6.80
  -3   6  11   62.89    5.80
   3   6 -11   79.19    6.80
  -3  -6  11   75.89    7.30
   3  -6 -11   74.39    8.30
  -3  -6  11   73.79    8.30
   3  -6 -11   66.79    7.60
   3  -6 -11   59.49    7.60
   3  -6 -11   90.29    7.50
  -3  -6  11   68.39    8.10
  -3   6  10   13.50    6.30
  -3   6  10   15.00    5.90
   3   6 -10   19.60    6.10
  -3   6  10   28.50    5.00
   3   6 -10   22.70    5.60
  -3  -6  10    9.00    9.40
   3  -6 -10    5.20    4.90
  -3  -6  10   20.00    5.20
  -3  -6  10   12.50    5.50
   3  -6 -10   14.50    6.50
   3  -6 -10   19.80   10.30
  -3  -6  10   12.40    7.10
   3  -6 -10   15.70    4.60
  -3   6   9   11.40    4.40
  -3   6   9    9.30    5.30
   3   6  -9    7.40    6.20
   3   6  -9   10.20    5.10
  -3  -6   9   13.30    6.30
  -3  -6   9    9.30    6.00
  -3  -6   9   15.60    5.90
   3  -6  -9    5.00    5.20
   3  -6  -9   12.50    6.00
   3  -6  -9   12.60    6.30
  -3  -6   9    2.20    6.20
   3  -6  -9    8.50    4.80
  -3   6   8   62.19    7.40
  -3   6   8   67.69   13.00
   3   6  -8   75.79   10.50
  -3  -6   8   76.89    9.20
   3  -6  -8   87.89   11.60
  -3  -6   8   70.99    8.60
   3  -6  -8   66.49   13.60
  -3  -6   8   84.39    8.20
   3  -6  -8   67.89    8.70
  -3  -6   8   68.19    9.80
   3  -6  -8   65.49    9.40
   3   6  -7    7.80    6.50
   3   6  -7    5.90    5.90
  -3   6   7   -1.50    4.50
  -3   6   7   -0.30    4.90
  -3  -6   7    7.50    4.60
   3  -6  -7    8.70    7.80
  -3  -6   7    9.50    4.60
  -3  -6   7    3.50    4.70
   3  -6  -7   -4.30    8.30
  -3  -6   7    1.00    5.50
   3  -6  -7    0.10    4.80
  -3  -6   7    0.20    6.50
   3  -6  -7    5.20    4.30
  -3   6   6   20.30   10.10
  -3   6   6   17.60    6.20
  -3  -6   6   11.70    6.10
   3  -6  -6    7.50    8.10
  -3  -6   6   20.00    5.50
   3  -6  -6   26.50    7.50
   3  -6  -6   14.40    6.50
   3  -6  -6   21.50    6.60
  -3  -6   6   24.80    7.60
  -3  -6   6    5.50    6.60
  -3  -6   6    4.90   18.00
   3  -6  -6   17.90    5.90
  -3  -6   6   13.30    7.10
  -3   6   5   10.30    6.00
   3   6  -5   -3.30    7.40
  -3   6   5    1.10    5.50
  -3  -6   5   10.00    7.60
   3  -6  -5    7.40    7.10
  -3  -6   5   -7.40    4.00
  -3  -6   5   23.00    7.70
  -3  -6   5    3.80    4.60
   3  -6  -5    4.20    4.60
  -3  -6   5    7.50   10.40
   3  -6  -5   -9.20    7.10
  -3  -6   5    2.80    4.10
  -3  -6   5    6.80    7.10
   3  -6  -5   -9.50   19.20
   3  -6  -5   18.40    9.60
  -3   6   4   23.30    5.90
   3  -6  -4   14.70    7.80
  -3  -6   4   15.10    6.90
  -3  -6   4   26.70    5.90
  -3  -6   4   12.20    7.60
   3  -6  -4   21.70    9.60
  -3  -6   4   24.30    6.10
   3  -6  -4   18.70   11.00
  -3  -6   4   -1.30   13.00
  -3  -6   4   30.50    6.40
  -3  -6   4   25.30    6.70
   3  -6  -4   18.80    6.20
  -3   6   3  498.65   22.50
  -3  -6   3  433.06   31.70
  -3  -6   3  369.76   29.60
   3  -6  -3  406.86   36.10
   3  -6  -3  532.95   33.70
  -3  -6   3  432.06   30.90
  -3   6   2   25.90    6.00
  -3  -6   2   49.30   11.20
   3  -6  -2   22.60    9.00
   3  -6  -2   14.90   17.40
  -3  -6   2   35.20    8.30
  -3  -6   2   36.10    8.90
  -3  -6   2   12.50   12.10
   3  -6  -2   36.90    7.80
  -3  -6   2   32.50   13.60
  -3  -6   2   24.40   14.00
   3  -6  -2   24.60    7.40
   3  -6  -2   22.70    8.00
   3  -6  -2   54.39   15.40
  -3   6   1   28.50    5.40
  -3  -6   1   19.70    6.10
   3  -6  -1   22.70    6.40
  -3  -6   1   14.90    8.60
  -3  -6   1   33.30    8.80
  -3  -6   1   22.80    7.30
  -3  -6   1   21.90    5.70
  -3  -6   1   23.60    8.40
  -3  -6   1   35.60    7.20
   3  -6  -1   15.40    6.70
   3  -6  -1   34.30   16.70
   3  -6  -1   22.40   10.10
   3  -6  -1   23.80    7.70
   3  -6  -1   16.80    6.10
  -3   6   0   -1.20    5.00
   3  -6   0    2.10    6.00
   3  -6   0    1.30    6.70
  -3  -6   0   -6.70   12.40
   3  -6   0  -13.00   11.10
  -3  -6   0   12.20   13.40
   3  -6   0    2.20   13.90
  -3  -6   0    8.60   12.10
   3  -6   0  -22.80   13.40
   3  -6   0    4.70    7.90
  -3  -6   0    6.80    6.80
  -3  -6   0    2.50    6.50
   3   6   1   64.99    9.40
   3  -6   1   72.79   14.10
   3  -6   1   94.89   15.50
   3  -6   1   98.49   16.10
  -3  -6  -1   69.79   13.40
   3  -6   1  114.39   18.90
  -3  -6  -1   95.89   13.00
  -3  -6  -1  101.29   13.90
   3  -6   1   65.59    9.80
   3   6   2   -5.60    5.30
  -3   6  -2   13.00    6.10
   3  -6   2    1.70    6.60
  -3  -6  -2   14.40    7.30
  -3  -6  -2   14.20    9.50
   3  -6   2  -10.10    7.30
  -3  -6  -2    2.80    6.40
  -3  -6  -2    0.70    4.60
   3  -6   2    7.90    5.20
  -3  -6  -2    5.00    5.90
   3  -6   2    0.50    6.70
   3  -6   2   10.10   13.70
  -3  -6  -2   -2.40    6.10
   3  -6   2   -7.40    4.30
  -3   6  -3    4.50    5.40
   3   6   3    8.80    5.20
  -3  -6  -3    3.40    8.80
   3  -6   3    4.10    4.80
  -3  -6  -3   13.60    6.60
  -3  -6  -3    9.20    6.20
   3  -6   3   -3.00    6.60
   3  -6   3   21.50   14.40
   3  -6   3   18.30    7.80
   3  -6   3    3.60    6.60
  -3  -6  -3    3.70    6.90
   3  -6   3    2.70    6.70
  -3  -6  -3    9.20    6.50
  -3  -6  -3   21.20    6.60
  -3   6  -4   79.09   10.00
   3   6   4   60.79    8.10
   3  -6   4   99.39   11.50
  -3  -6  -4   80.29    9.90
   3  -6   4   44.10   10.30
  -3  -6  -4   69.49   10.50
  -3  -6  -4   67.59   11.20
   3  -6   4   88.89    9.50
  -3  -6  -4   75.59   10.60
  -3  -6  -4   79.39   10.80
   3  -6   4   66.09    9.30
  -3   6  -5  120.89   10.30
   3   6   5  129.69   11.30
   3   6   5  116.39    9.60
  -3   6  -5  117.99    9.70
  -3  -6  -5  149.09   13.50
   3  -6   5  131.69   12.70
   3  -6   5  122.49   11.20
   3  -6   5  126.29   12.50
  -3  -6  -5  145.49   14.90
   3  -6   5  137.59   16.00
  -3  -6  -5  136.89   15.90
  -3  -6  -5  130.99   12.20
  -3  -6  -5  128.69   12.20
   3   6   6    7.40    4.90
  -3   6  -6    7.00    7.40
  -3   6  -6   10.00    5.20
   3   6   6    0.80    4.40
  -3  -6  -6   -2.60    4.00
   3  -6   6    1.10    4.20
   3  -6   6    2.20    4.50
  -3  -6  -6   -0.10    6.00
  -3  -6  -6   -1.90    7.90
  -3  -6  -6    4.70    4.30
  -3  -6  -6    7.90    7.30
   3  -6   6    6.80   17.80
  -3   6  -7   20.40    5.00
   3   6   7   24.60    5.30
   3   6   7   13.60    5.30
  -3   6  -7    9.40    5.30
  -3  -6  -7    0.80    5.80
   3  -6   7   16.20    6.80
  -3  -6  -7   16.20    5.30
  -3  -6  -7   10.20    5.20
   3  -6   7   45.10   20.30
   3  -6   7   14.40    4.80
  -3  -6  -7    3.10    5.40
   3  -6   7    5.70    7.00
  -3  -6  -7   15.80    6.10
   3   6   8   58.19    9.40
  -3   6  -8   65.09    6.90
   3   6   8   75.19    8.30
  -3   6  -8   79.19    9.00
   3  -6   8   64.59   13.50
   3  -6   8   40.90   11.30
  -3  -6  -8   69.19    8.50
   3  -6   8   53.59    7.60
  -3  -6  -8   74.09    8.70
  -3  -6  -8   68.39   10.40
  -3  -6  -8   70.99    7.80
  -3  -6  -8   67.59    7.20
   3  -6   8   59.79    9.50
   3   6   9   44.90    5.70
  -3   6  -9   43.40    4.60
   3  -6   9   38.70    9.30
   3  -6   9   15.60    9.80
  -3  -6  -9   50.29    8.60
  -3  -6  -9   43.20    6.00
  -3  -6  -9   50.79    5.60
  -3  -6  -9   38.00    6.70
   3  -7  -8   -3.20    4.90
   3  -7  -8    0.70    4.50
   3  -7  -8    6.00    3.50
  -3  -7   8    7.50    4.10
  -3  -7   8    2.80    6.70
  -3  -7   8    3.40    3.80
  -3  -7   8    3.10    3.60
   3  -7  -7    3.00    5.60
  -3  -7   7    7.10    4.10
  -3  -7   7    2.00    3.80
  -3  -7   7    2.90    5.00
   3  -7  -7    4.50    5.60
  -3  -7   7    2.70    3.70
   3  -7  -7    4.90    3.60
   3  -7  -6   11.10    8.10
   3  -7  -6    3.30    3.90
  -3  -7   6   -0.20    3.80
  -3  -7   6   -0.80    3.90
   3  -7  -6   10.80    4.40
  -3  -7   6    3.10    5.20
  -3  -7   6    5.70    4.90
  -3  -7   5   -8.00    5.90
   3  -7  -5    9.20   13.60
   3  -7  -5    1.90    4.70
   3  -7  -5   -4.30    4.20
  -3  -7   5   -3.60    3.80
  -3  -7   5    4.90    5.10
  -3  -7   5   -3.40    3.90
  -3  -7   5   -1.70    5.50
  -3  -7   4   23.00    6.10
  -3  -7   4   34.60    6.20
   3  -7  -4   45.20    6.80
   3  -7  -4   75.89   15.80
   3  -7  -4   32.60    6.40
  -3  -7   4   38.40    6.90
  -3  -7   4   40.30    6.20
   3  -7  -3  -10.80    9.70
  -3  -7   3  -10.40    8.00
   3  -7  -3   -1.30    3.70
   3  -7  -3   10.10    8.00
  -3  -7   3   -4.80    6.10
  -3  -7   3   12.10    5.90
   3  -7  -3    1.00    6.20
  -3  -7   3    4.30    6.40
   3  -7  -3  -10.60   12.00
  -3  -7   3   -1.30    3.80
  -3  -7   2  172.98   11.90
  -3  -7   2  168.28   10.60
  -3  -7   2  132.79   11.10
  -3  -7   2  142.79   10.50
  -3  -7   2  135.89   11.70
   3  -7  -1   -7.60    9.70
   3  -7  -1   -0.60    5.60
  -3  -7   1    2.00    9.10
  -3  -7   1   11.30    9.90
  -3  -7   1    7.90    7.70
   3  -7  -1    5.00    5.80
  -3  -7   1    2.00    3.90
   3  -7  -1   -7.50    4.70
  -3  -7   1    2.00    5.70
   3  -7  -1   -5.40    5.90
  -3  -7   1   -5.70    5.80
  -3  -7   1  -10.40    6.10
  -3  -7   0   -6.40    3.70
   3  -7   0   -1.40    8.60
  -3  -7   0    5.80    7.70
  -3  -7   0   -0.80    3.80
   3  -7   0   -7.90    5.90
  -3  -7   0    8.10    6.70
   3  -7   0    0.10    3.90
   3  -7   0    3.10   10.80
  -3  -7   0    4.00    5.50
  -3  -7   0    6.30    9.70
  -3  -7  -1   91.09   12.70
   3  -7   1   87.89   11.00
  -3  -7  -1   85.79   10.90
   3  -7   1   69.99    7.70
  -3  -7  -1   68.29   11.30
  -3  -7  -1   56.19    8.50
  -3  -7  -1   64.79    8.50
   3  -7   1   98.39    9.00
   3  -7   1   94.49    8.30
   3  -7   2    7.80    4.20
  -3  -7  -2    1.70    3.60
  -3  -7  -2   11.50    6.00
   3  -7   2   18.20    6.30
   3  -7   2    0.50    4.20
  -3  -7  -2   15.50    4.20
   3  -7   2   -1.60   10.00
  -3  -7  -2    4.60    7.00
  -3  -7  -2   13.50    6.00
  -3  -7  -3    6.00    5.80
  -3  -7  -3   -4.50    4.30
   3  -7   3  -20.30   23.70
  -3  -7  -3    3.50    3.70
   3  -7   3    6.30    6.70
   3  -7   3    7.00    5.40
  -3  -7  -3    7.90    4.10
   3  -7   3    1.30    5.00
  -3  -7  -3    1.20    5.60
  -3  -7  -4    9.00    3.70
  -3  -7  -4  -11.60    4.90
   3  -7   4   13.40   16.80
  -3  -7  -4   -1.50    3.90
  -3  -7  -4    2.50    5.60
   3  -7   4    1.50    4.10
   3  -7   4    0.00    6.60
   3  -7   4    1.90    3.50
  -3  -7  -4   -0.30    3.30
   3  -7   5   14.40   10.20
  -3  -7  -5   20.90    4.60
  -3  -7  -5   23.70    5.80
   3  -7   5   12.00    8.50
   3  -7   5   14.10    4.90
  -3  -7  -5   15.50    3.70
  -3  -7  -5   19.30    4.00
  -3  -7  -5    7.50    6.10
   4   0 -18   -6.80    3.80
   4   0 -18   13.10    4.10
   4   0 -18    2.90    6.10
  -4   0  18   -3.40    4.00
  -4   0  18    4.10    3.60
   4   0 -17    7.00    5.70
  -4   0  17   -2.10    5.50
  -4   0  17    2.20    3.70
   4   0 -17   -5.00    5.50
   4   0 -17   -1.40    6.20
   4   0 -17  -10.90    6.00
  -4   0  17    0.80    3.50
   4   0 -16   69.89    9.00
  -4   0  16   48.20    7.80
  -4   0  16   47.70    9.00
   4   0 -16   52.09    7.40
   4   0 -16   36.50    7.90
  -4   0  16   64.99    8.80
   4   0 -16   58.19    9.90
  -4   0  15    0.00    3.40
  -4   0  15   10.10   27.50
  -4   0  15    3.40    5.40
   4   0 -15    8.80    6.50
   4   0 -15    4.60    6.70
   4   0 -15   -4.40    5.80
  -4   0  15    5.00    3.90
   4   0 -15   -4.60    5.10
  -4   0  15    3.10   15.50
   4   0 -14 2503.25  106.39
  -4   0  14 2338.87  105.59
  -4   0  14 2404.76  105.69
   4   0 -14 2641.04  106.09
   4   0 -14 2521.55  106.99
   4   0 -14 2281.77  109.39
   4   0 -14 2348.86  108.99
  -4   0  14 2398.66  104.59
   4   0 -13    2.20    7.60
   4   0 -13   11.70    9.10
  -4   0  13    7.50    5.20
  -4   0  13    6.10    5.10
   4   0 -13   -3.10    5.70
   4   0 -13    3.60    5.70
   4   0 -13    1.60    6.80
   4   0 -13   -4.60    7.80
   4   0 -13   -0.20    6.00
  -4   0  13    0.00   10.50
  -4   0  12  114.09   18.40
   4   0 -12  179.68   14.40
   4   0 -12  165.08   12.80
  -4   0  12  152.78   11.00
   4   0 -12  172.58   16.10
   4   0 -12  175.58   12.90
  -4   0  12  174.08   11.80
   4   0 -12  185.48   14.90
  -4   0  12  179.18   11.70
   4   0 -12  153.08   10.90
  -4   0  12  177.08   17.00
   4   0 -12  164.38   13.60
  -4   0  11    7.10    7.00
  -4   0  11   -0.90    2.80
   4   0 -11    0.20    3.20
  -4   0  11   -8.60    4.40
   4   0 -11    3.40    5.70
   4   0 -11    4.60    4.60
   4   0 -11    0.60    3.60
  -4   0  11    4.80    4.20
  -4   0  11    5.20    8.20
  -4   0  11    2.80    4.70
   4   0 -11   -3.20    4.60
   4   0 -11   -3.20    4.40
   4   0 -10  462.05   23.70
  -4   0  10  486.85   25.20
   4   0 -10  507.65   25.50
  -4   0  10  496.45   23.50
  -4   0  10  498.55   24.90
  -4   0  10  525.15   24.70
   4   0 -10  557.24   26.90
  -4   0  10  492.75   24.10
  -4   0  10  465.75   27.20
   4   0 -10  491.85   24.90
  -4   0  10  481.05   27.50
   4   0 -10  518.55   26.00
   4   0 -10  485.15   25.60
   4   0 -10  516.45   25.40
   4   0 -10  509.45   24.70
  -4   0   9   -0.10    3.60
   4   0  -9    0.10    4.20
  -4   0   9   -2.70    3.20
   4   0  -9    3.60    4.30
   4   0  -9   -0.90    3.00
  -4   0   9    0.80    3.00
  -4   0   9   -1.40    3.70
  -4   0   9   -2.10    5.00
   4   0  -9    1.60    4.40
  -4   0   9    1.60    3.50
   4   0  -9   -4.00    3.00
   4   0  -9    3.00    4.50
  -4   0   9    2.60    4.40
   4   0  -8  692.73   30.20
  -4   0   8  672.83   30.30
  -4   0   8  700.53   32.80
  -4   0   8  631.84   30.30
   4   0  -8  602.44   30.90
   4   0  -8  700.83   31.80
  -4   0   8  624.14   30.40
  -4   0   8  719.13   33.30
   4   0  -8  672.23   31.10
   4   0  -8  680.03   31.60
   4   0  -7    1.10    2.30
  -4   0   7    5.70    4.10
   4   0  -7    1.60    3.60
  -4   0   7    1.00    2.90
   4   0  -7    2.80    3.70
  -4   0   7   -1.40    4.30
  -4   0   7    2.30    2.90
   4   0  -7    4.30    4.10
   4   0  -6   40.50    4.80
  -4   0   6   50.49    6.40
   4   0  -6   37.10    5.40
  -4   0   6   36.30    4.60
  -4   0   6   36.10    4.60
  -4   0   6   40.10    4.60
   4   0  -6   40.20    4.50
  -4   0   6   49.90    6.60
   4   0  -6   39.90    6.60
   4   0  -6   36.00    5.10
  -4   0   5    1.00    2.30
   4   0  -5   -2.70    2.10
   4   0  -5   -0.80    2.70
   4   0  -5    0.90    2.60
   4   0  -5   -2.10    2.90
  -4   0   5    0.20    2.90
  -4   0   5    1.40    3.10
  -4   0   5    0.10    1.80
  -4   0   5    0.60    2.10
   4   0  -5    3.30    2.80
  -4   0   4  608.64   27.80
   4   0  -4  632.94   27.60
   4   0  -4  630.14   27.60
   4   0  -4  618.54   29.00
   4   0  -4  606.24   27.30
   4   0  -4  616.04   27.80
  -4   0   4  686.23   28.30
  -4   0   4  549.05   27.10
  -4   0   4  620.54   28.70
  -4   0   3   -1.60    2.50
   4   0  -3   -1.40    2.80
  -4   0   3    3.60    3.00
  -4   0   3    0.10    2.50
   4   0  -3    1.70    2.60
   4   0  -3   -0.30    2.30
  -4   0   2  509.45   22.70
   4   0  -2  505.75   24.30
  -4   0   2  515.05   24.10
  -4   0   2  543.05   23.40
   4   0  -2  482.75   23.00
   4   0  -2  519.25   23.20
  -4   0   2  553.04   22.70
  -4   0   1   -0.70    1.80
   4   0  -1   -0.90    2.40
   4   0  -1    6.70    2.50
  -4   0   1    3.30    2.50
  -4   0   1    4.20    2.20
  -4   0   1    2.60    1.70
   4   0  -1    3.50    2.60
   4   0  -1    1.50    2.20
   4   0   0   67.99    5.60
  -4   0   0   63.89    5.80
  -4   0   0   66.79    5.40
   4   0   0   60.59    4.90
   4   0   0   66.59    6.00
  -4   0  -1    1.00    2.40
   4   0   1   -0.90    1.90
  -4   0  -1    2.60    2.20
   4   0   1    0.20    3.00
   4   0   1   -1.00    1.90
  -4   0  -1    0.20    2.90
   4   0   1   -0.40    2.20
  -4   0  -1   -0.60    2.90
   4   0   2 1621.74   73.79
  -4   0  -2 1730.23   74.49
  -4   0  -2 1720.33   74.69
   4   0   2 1829.62   74.29
   4   0   2 1741.73   75.39
  -4   0  -2 1800.42   74.79
   4   0   3   -0.30    1.90
  -4   0  -3   -1.90    2.50
  -4   0  -3    0.80    3.60
   4   0   3   -0.50    4.30
  -4   0  -3   -0.30    3.40
   4   0   3   -3.40    2.30
  -4   0  -3   -2.40    3.00
  -4   0  -4 6185.98  248.28
  -4   0  -4 6119.39  247.68
  -4   0  -4 5954.80  246.28
   4   0   4 5940.11  249.18
   4   0   4 5884.91  246.08
   4   0   4 5938.91  246.18
   4   0   4 5606.54  246.48
  -4   0  -4 5602.64  247.38
  -4   0  -4 5819.12  246.68
  -4   0  -5   -1.20    5.20
  -4   0  -5    6.50    4.60
  -4   0  -5   -3.20    3.20
   4   0   5    0.30    5.40
  -4   0  -5   -1.80    4.50
  -4   0  -5   -0.40    2.80
  -4   0  -5   -0.10    3.10
   4   0   5    0.60    3.10
   4   0   5    2.00    2.60
  -4   0  -6  680.83   32.20
  -4   0  -6  646.74   30.20
   4   0   6  640.34   29.70
   4   0   6  615.34   33.90
   4   0   6  637.34   29.10
  -4   0  -6  655.73   32.70
   4   0   6  639.44   32.50
  -4   0  -6  648.24   29.20
   4   0   6  626.84   30.40
  -4   0  -6  662.23   31.00
  -4   0  -6  679.13   32.20
  -4   0  -7   -2.60    3.60
   4   0   7    8.80    4.60
   4   0   7   -1.60    2.90
   4   0   7    2.80    6.50
   4   0   7   -1.80    3.60
   4   0   7    1.20    6.50
  -4   0  -7    0.80    5.00
  -4   0  -7   -0.60    6.10
   4   0   7   -3.10    3.40
  -4   0  -7   -2.20    3.00
   4   0   7   -2.40    3.50
  -4   0  -7   -2.50    2.90
  -4   0  -7   -1.10    6.10
  -4   0  -7    1.30    5.20
  -4   0  -7   -7.10    4.10
  -4   0  -8  858.31   47.30
  -4   0  -8  943.41   44.00
  -4   0  -8  922.51   40.00
  -4   0  -8  868.01   42.00
   4   0   8  820.82   44.30
  -4   0  -8  948.41   42.40
   4   0   8  925.11   39.90
   4   0   8  916.01   41.90
  -4   0  -8  896.11   45.40
   4   0   8  834.62   40.70
  -4   0  -8  882.31   41.20
   4   0   8  897.71   41.80
   4   0   8  961.10   47.70
  -4   0  -8  841.32   41.10
   4   0   8  925.01   40.90
   4   0   9    3.20    4.70
   4   0   9    4.80    9.50
  -4   0  -9   11.00    7.80
  -4   0  -9   -1.40    4.10
  -4   0  -9   -0.70    5.10
   4   0   9   -3.90    2.70
  -4   0  -9   21.40    9.30
   4   0   9   -0.50    6.60
  -4   0  -9   11.20    7.20
   4   0   9   -0.30    4.50
  -4   0  -9   -2.90    5.00
   4   0  10  181.68   13.10
   4   0  10  193.48   19.70
  -4   0 -10  182.58   14.00
  -4   0 -10  189.48   16.70
   4   0  10  185.68   12.90
   4   0  10  203.98   13.40
  -4   0 -10  177.48   12.80
  -4   0 -10  174.48   12.50
  -4   0 -10  184.38   18.80
  -4   0 -10  210.48   15.50
  -4   0 -11    9.40    6.20
  -4   0 -11    1.40    4.60
  -4   0 -11    5.20    6.90
   4   0  11   -7.30    5.00
  -4   0 -11    0.80    8.20
   4   0  11    2.80    5.30
   4   0  11    0.10    4.60
  -4   0 -11  -11.40   13.00
   4   0  12  151.88   11.30
  -4   0 -12  148.89   14.00
  -4   0 -12  137.49   14.30
   4   0  12  152.38   12.60
  -4   0 -12   80.79   27.10
  -4   0 -12  120.69   12.30
   4   0  12  161.78   11.40
  -4   0 -12  134.39   13.90
  -4   0 -13   -6.20    4.90
   4   0  13    4.90    5.40
  -4   0 -13   -4.20    6.20
  -4   0 -13    1.00    6.60
   4   0  13   -2.70    3.20
   4   0  13    3.60    4.00
  -4   0 -13   -9.10    6.60
  -4   0 -14    1.00    8.80
   4   0  14    6.50    4.60
  -4   0 -14   17.80    5.10
  -4   0 -14   15.20    5.30
  -4   0 -14    8.10    8.90
   4   0  14    8.70    3.60
   4   0  14   21.70    7.70
  -4   0 -15   -2.40    4.40
   4   0  15   -4.80    3.70
  -4   0 -15    6.10    3.80
   4   0  15   -1.20    3.00
  -4   0 -15    1.00    4.10
  -4   1  18   -1.70    3.40
   4   1 -18   13.50    4.70
  -4   1  18   -3.40    3.10
  -4   1  18    5.40    5.20
   4   1 -18   -0.10    3.30
   4   1 -18   -3.80    3.50
  -4  -1  18   -1.30    2.50
   4  -1 -18    6.30    6.30
  -4   1  17   22.00    4.80
   4   1 -17   46.70   13.80
   4   1 -17   18.60    7.30
  -4   1  17   29.80    5.80
   4   1 -17   27.70    5.60
  -4   1  17   22.90    7.70
   4  -1 -17   22.90    4.90
  -4  -1  17    7.40    5.90
   4  -1 -17   19.90   10.90
   4  -1 -17   16.20    3.80
  -4  -1  17   12.90    7.80
   4   1 -16   -2.20    9.80
  -4   1  16    8.50    5.70
  -4   1  16    0.50    5.10
   4   1 -16   11.10    7.30
   4   1 -16   -4.80    5.50
   4   1 -16   -2.80    8.20
  -4   1  16   -3.70    4.40
   4   1 -16   -3.10    4.10
  -4  -1  16   -4.70    4.40
   4  -1 -16    0.20    4.40
   4  -1 -16    9.20    4.70
  -4  -1  16    1.50    5.50
  -4  -1  16   -1.80    4.50
   4  -1 -16    7.10    3.70
   4  -1 -16   -6.40   10.60
   4   1 -15   -9.00    5.80
   4   1 -15    7.40    6.00
   4   1 -15   -2.00   19.70
  -4   1  15    2.90    5.10
   4   1 -15    4.30    8.90
  -4   1  15    8.90    5.70
   4   1 -15   -0.40    4.30
  -4   1  15  -22.00   23.30
   4   1 -15    4.90    7.10
  -4   1  15    5.10    5.40
   4   1 -15   -3.40   13.90
   4  -1 -15   -5.20    5.70
   4  -1 -15    0.70    6.00
  -4  -1  15    0.60    4.50
  -4  -1  15    4.90    6.70
   4  -1 -15    2.60    4.50
  -4  -1  15  -23.10   23.60
   4  -1 -15   -2.80    5.50
  -4  -1  15   -1.50    4.60
  -4  -1  15   -2.60    5.50
  -4   1  14    4.00   12.70
   4   1 -14    7.20    9.20
  -4   1  14   -3.90    5.10
   4   1 -14    0.00    6.50
  -4   1  14    1.40    4.10
   4   1 -14   -7.40    5.20
  -4   1  14    0.00    4.90
   4   1 -14   -0.80    6.40
   4   1 -14   15.80    7.60
   4   1 -14    6.00    4.80
  -4   1  14    6.70    4.80
  -4  -1  14   -2.80    4.90
   4  -1 -14    4.30    4.80
   4  -1 -14  -11.40   17.40
  -4  -1  14  -11.70   11.60
   4  -1 -14    2.60    5.80
  -4  -1  14    2.40    4.00
   4  -1 -14    0.30    4.10
  -4  -1  14    6.60    3.90
  -4   1  13    7.90    5.20
  -4   1  13   11.30    4.40
   4   1 -13   13.60    7.70
  -4   1  13    8.10    7.20
   4   1 -13    4.70    6.40
   4   1 -13    5.40    6.30
   4   1 -13    5.90    6.30
  -4   1  13    3.00    5.20
   4   1 -13   -3.30    5.40
  -4   1  13    0.80    9.30
   4   1 -13   12.90    5.30
   4   1 -13    8.40    7.80
  -4   1  13   -2.60    5.30
   4   1 -13   -6.50    8.50
  -4  -1  13    6.20    5.00
  -4  -1  13    6.90   10.60
   4  -1 -13    6.00    6.20
  -4  -1  13   11.40    5.20
   4  -1 -13   15.10    6.10
   4  -1 -13   -5.00    9.80
   4  -1 -13    5.80    6.10
  -4  -1  13  -22.90   14.70
  -4   1  12  102.89    8.60
   4   1 -12  102.79   11.40
  -4   1  12  101.49   15.00
   4   1 -12  108.69   12.00
   4   1 -12  112.69   12.50
  -4   1  12  119.49   11.50
   4   1 -12  117.99    9.50
   4   1 -12   94.19   12.50
   4   1 -12  103.29    9.80
  -4   1  12   92.29    9.80
  -4   1  12  105.39    8.90
   4   1 -12  103.99   11.50
  -4   1  12  102.89   11.20
  -4  -1  12  103.29   12.60
   4  -1 -12   93.29   12.20
   4  -1 -12   93.19   13.20
  -4  -1  12  100.59   15.40
   4  -1 -12   87.39   11.30
  -4  -1  12  136.69   21.90
  -4  -1  12   88.89   10.00
   4  -1 -12   85.79   11.50
   4  -1 -12   98.59   10.00
   4  -1 -12  103.49   10.60
  -4  -1  12   78.99   10.30
  -4  -1  12  110.69   10.60
  -4  -1  12  102.59   11.10
  -4   1  11    4.40    9.10
  -4   1  11  -10.00    5.10
  -4   1  11    4.70    6.90
  -4   1  11    1.80    4.30
   4   1 -11    2.90    4.50
  -4   1  11   -0.20    4.00
   4   1 -11   -1.80    5.30
  -4   1  11    0.50    5.10
  -4   1  11    6.20    4.30
   4   1 -11   -2.90    4.60
   4   1 -11    5.10    5.50
   4   1 -11   -0.90    4.90
   4   1 -11    4.90    5.20
  -4  -1  11    5.50    4.80
  -4  -1  11   -9.40    7.80
   4  -1 -11    5.50    5.40
   4  -1 -11    6.20    4.20
   4  -1 -11    1.10    5.00
  -4  -1  11   -4.70    2.70
  -4  -1  11   -9.50    7.80
  -4  -1  11    4.90    5.40
   4  -1 -11    5.20    5.70
  -4  -1  11   -8.40    4.10
  -4  -1  11  -10.10    9.50
  -4  -1  11   -7.20    6.30
   4  -1 -11   -0.30    6.10
   4  -1 -11   -3.40    4.70
   4  -1 -11    1.00    5.20
  -4   1  10   83.79   12.20
   4   1 -10   81.39    7.30
   4   1 -10   80.89    9.70
  -4   1  10   94.99   12.30
   4   1 -10   82.49   10.00
  -4   1  10   80.69    7.50
  -4   1  10   67.19   11.90
   4   1 -10   82.19    8.70
  -4   1  10   75.09    7.00
   4   1 -10   86.49    8.80
  -4   1  10   61.59    6.90
   4   1 -10   88.39    8.50
   4  -1 -10   82.99    9.40
   4  -1 -10   79.49   10.20
   4  -1 -10   72.29    7.60
  -4  -1  10   80.09    7.00
  -4  -1  10   73.29    8.30
   4  -1 -10   85.09    7.50
  -4  -1  10   71.09   11.80
  -4  -1  10   60.89    8.90
   4  -1 -10   76.19    7.80
  -4  -1  10   69.59    8.50
  -4  -1  10   78.49    8.10
   4  -1 -10  101.49   11.00
   4  -1 -10   77.39    8.50
  -4  -1  10   72.49   10.90
  -4   1   9    0.20    2.90
   4   1  -9    2.90    3.30
  -4   1   9   -1.00    3.10
  -4   1   9   -5.80    3.30
   4   1  -9   -1.10    4.20
  -4   1   9    0.50    5.20
   4   1  -9   -5.60    4.00
   4   1  -9    4.40    4.80
   4   1  -9   -2.10    3.40
   4   1  -9    1.90    4.10
  -4   1   9    5.50    3.50
  -4   1   9    1.20    3.30
  -4  -1   9   -2.40    6.80
  -4  -1   9    5.40    3.70
   4  -1  -9   -0.80    4.30
   4  -1  -9    3.20    4.50
   4  -1  -9    0.00    5.50
  -4  -1   9    2.40    4.20
   4  -1  -9    3.00    5.20
  -4  -1   9   -1.10    3.30
  -4  -1   9    1.80    3.40
   4  -1  -9   -1.10    3.40
  -4  -1   9   -3.40    5.00
   4  -1  -9   -4.70    4.20
   4  -1  -9   -2.30    4.20
  -4   1   8    4.70    5.20
   4   1  -8    2.20    4.70
  -4   1   8    4.60    3.30
   4   1  -8   12.40    4.00
  -4   1   8   12.20    3.50
   4   1  -8    6.30    4.30
  -4   1   8   15.30    3.40
  -4   1   8   11.10    5.50
   4   1  -8    9.00    3.90
   4   1  -8   13.90    3.70
   4   1  -8    6.70    4.00
   4  -1  -8   17.00    3.80
   4  -1  -8   -8.60    8.40
  -4  -1   8   13.10    4.40
  -4  -1   8   14.30    8.40
  -4  -1   8   14.10    4.10
  -4  -1   8   11.60    6.20
   4  -1  -8   14.40    4.90
  -4  -1   8   13.90    4.00
   4  -1  -8    5.10    5.30
   4  -1  -8    6.40    5.10
  -4   1   7 1629.74   76.19
   4   1  -7 1735.23   76.29
   4   1  -7 1700.93   78.09
  -4   1   7 1801.02   80.09
  -4   1   7 1848.12   78.69
   4   1  -7 1749.43   77.59
   4   1  -7 1949.80   77.69
  -4  -1   7 1980.70   77.99
  -4  -1   7 1811.32   79.49
   4  -1  -7 1920.01   76.99
  -4  -1   7 1751.02   76.79
   4  -1  -7 1875.21   77.29
   4  -1  -7 1700.43   77.89
  -4  -1   7 1787.42   77.89
   4  -1  -7 1706.93   76.39
   4  -1  -7 1773.92   77.39
   4  -1  -7 1759.52   77.39
  -4   1   6  334.77   16.40
   4   1  -6  335.57   17.20
  -4   1   6  350.26   19.60
   4   1  -6  393.16   18.30
   4   1  -6  363.86   17.50
  -4   1   6  312.77   16.50
   4   1  -6  338.07   18.30
  -4   1   6  383.06   19.80
  -4  -1   6  340.67   19.00
  -4  -1   6  351.26   17.10
  -4  -1   6  352.66   17.90
   4  -1  -6  304.37   16.80
   4  -1  -6  355.46   18.30
  -4  -1   6  325.77   17.80
   4  -1  -6  356.66   17.00
   4  -1  -6  367.56   17.70
  -4  -1   6  341.27   16.70
  -4   1   5 1834.42   75.99
  -4   1   5 1731.93   73.09
   4   1  -5 1770.62   73.99
   4   1  -5 1699.63   73.49
  -4   1   5 1703.63   73.09
   4   1  -5 1699.43   74.59
   4   1  -5 1625.44   72.99
   4   1  -5 1625.34   73.29
  -4   1   5 1756.32   74.39
   4  -1  -5 1586.24   75.69
  -4  -1   5 1679.13   73.59
  -4  -1   5 1624.54   73.39
   4  -1  -5 1752.02   73.59
  -4  -1   5 1841.82   75.09
  -4  -1   5 1754.72   72.79
  -4  -1   5 1829.42   74.29
   4  -1  -5 1775.62   73.39
   4  -1  -5 1705.13   74.29
  -4   1   4  551.04   25.60
   4   1  -4  572.64   25.90
  -4   1   4  532.95   25.40
   4   1  -4  567.74   26.90
  -4   1   4  564.64   27.50
  -4   1   4  564.34   26.60
   4   1  -4  592.84   26.20
  -4  -1   4  585.34   24.80
   4  -1  -4  567.84   25.80
  -4  -1   4  623.34   27.30
  -4  -1   4  573.74   25.90
  -4  -1   4  590.04   26.60
   4  -1  -4  569.24   26.50
   4  -1  -4  607.34   26.00
   4  -1  -4  592.24   29.70
   4  -1  -4  581.74   25.90
  -4   1   3    4.70    3.20
   4   1  -3    1.60    1.70
  -4   1   3   -2.50    2.00
   4   1  -3    3.50    2.50
  -4   1   3    2.10    3.20
   4   1  -3    4.40    1.70
   4   1  -3    1.80    2.40
  -4   1   3    3.10    1.80
   4  -1  -3    4.50    2.30
   4  -1  -3    1.80    2.30
   4  -1  -3    3.10    1.80
   4  -1  -3    2.40    3.20
  -4  -1   3    0.80    3.00
  -4  -1   3    4.40    2.60
   4  -1  -3    3.60    2.90
  -4  -1   3    4.60    2.30
  -4   1   2  160.48    8.90
   4   1  -2  161.68    8.40
  -4   1   2  152.28    8.50
  -4   1   2  146.09    7.90
   4   1  -2  159.98    9.60
  -4   1   2  172.68    9.90
   4   1  -2  161.28    8.40
   4  -1  -2  163.78    8.40
  -4  -1   2  157.18    9.90
   4  -1  -2  160.98    7.20
   4  -1  -2  149.99   10.20
  -4  -1   2  152.98    8.40
  -4   1   1 3107.29  125.69
  -4   1   1 3068.59  125.29
   4   1  -1 2948.30  124.39
   4   1  -1 2789.52  125.69
  -4   1   1 2666.23  124.19
   4   1  -1 3123.09  124.79
  -4   1   1 3052.39  124.99
   4  -1  -1 3072.09  124.09
  -4  -1   1 3044.20  126.39
  -4  -1   1 2830.82  125.19
   4  -1  -1 2994.00  125.89
  -4  -1   1 2976.30  124.59
  -4   1   0  815.12   36.80
   4   1   0  786.12   35.70
   4   1   0  855.51   37.20
   4   1   0  741.73   35.60
  -4   1   0  832.72   36.80
  -4   1   0  833.12   36.80
   4   1   0  909.51   36.70
  -4   1   0  759.82   35.80
  -4   1   0  822.72   36.90
  -4  -1   0  841.42   37.30
   4  -1   0  841.32   37.20
  -4  -1   0  870.91   36.40
  -4  -1   0  929.41   37.30
   4  -1   0  826.72   36.30
  -4  -1   0  796.42   36.00
  -4  -1   0  882.61   35.90
   4  -1   0  847.72   37.20
  -4   1  -1  177.78    9.50
   4   1   1  196.58   11.10
   4   1   1  174.28    9.50
  -4   1  -1  176.28   10.70
  -4   1  -1  186.68   10.30
   4   1   1  179.68    9.40
  -4  -1  -1  176.88    9.10
   4  -1   1  190.78   10.20
   4  -1   1  181.78   11.00
   4  -1   1  187.88   10.60
   4  -1   1  182.08   10.30
  -4  -1  -1  184.58    9.50
  -4  -1  -1  173.48   10.00
  -4  -1  -1  187.28   10.70
  -4   1  -2  174.98   10.60
   4   1   2  162.28    9.80
   4   1   2  190.48   11.70
   4   1   2  173.88    9.50
  -4   1  -2  160.08   10.00
  -4   1  -2  174.38    9.60
  -4   1  -2  182.48   11.00
  -4  -1  -2  183.58   10.20
  -4  -1  -2  187.28   11.00
   4  -1   2  180.08   10.80
   4  -1   2  172.18   10.90
  -4  -1  -2  167.68    9.00
   4  -1   2  183.88   10.20
  -4  -1  -2  189.18   10.10
   4   1   3  896.71   38.60
   4   1   3  990.90   43.20
  -4   1  -3  887.31   42.00
  -4   1  -3  952.80   41.70
  -4   1  -3  891.91   41.00
  -4  -1  -3  849.91   39.70
  -4  -1  -3  906.11   41.30
  -4  -1  -3  937.41   41.20
   4  -1   3  951.20   42.50
   4  -1   3  944.01   40.70
   4  -1   3  933.31   41.60
   4   1   4   12.20    3.00
   4   1   4    5.00    2.60
  -4   1  -4    4.60    3.30
  -4   1  -4    4.70    4.40
  -4   1  -4   12.70    3.80
  -4   1  -4    8.40    3.10
  -4   1  -4   16.40    5.10
   4   1   4    5.70    2.80
   4   1   4    9.40    5.90
  -4   1  -4    4.40    4.20
   4  -1   4    8.60    3.10
   4  -1   4    5.50    5.70
   4  -1   4    4.10    3.70
  -4  -1  -4    0.80    4.10
  -4  -1  -4    4.10    4.90
  -4   1  -5  129.29   10.30
   4   1   5  110.79    8.80
  -4   1  -5  113.49    7.90
  -4   1  -5  107.19   10.40
  -4   1  -5  137.49   10.50
   4   1   5  111.79    7.70
  -4   1  -5  125.09    9.10
  -4   1  -5  104.29    9.50
   4   1   5  112.59   12.20
   4   1   5  127.59    8.40
  -4  -1  -5  118.89   10.60
  -4  -1  -5  105.99    9.90
   4  -1   5  124.39    8.90
  -4  -1  -5  122.49   10.30
   4  -1   5  121.69    8.70
   4  -1   5  120.59   11.70
   4  -1   5  117.29   10.30
   4  -1   5  126.89    8.50
  -4  -1  -5  130.99   10.70
  -4   1  -6  159.58   11.40
   4   1   6  151.48   14.20
  -4   1  -6  161.08   12.40
  -4   1  -6  159.98   11.40
   4   1   6  155.18   10.20
   4   1   6  163.68   11.40
  -4   1  -6  161.98   13.10
  -4   1  -6  163.88   10.00
   4   1   6  168.98   10.50
   4   1   6  164.78    9.80
  -4   1  -6  140.39   11.90
   4   1   6  173.58   13.90
  -4   1  -6  180.48   11.20
  -4  -1  -6  171.78   13.10
   4  -1   6  168.48   14.70
   4  -1   6  155.98   10.50
   4  -1   6  166.78   11.10
   4  -1   6  157.68   11.10
  -4  -1  -6  162.38   12.30
  -4  -1  -6  183.28   12.70
   4  -1   6  163.18   12.00
  -4  -1  -6  161.38   12.80
   4  -1   6  170.78   11.60
  -4  -1  -6  185.68   11.30
  -4   1  -7   11.20    4.50
  -4   1  -7    7.70    6.40
  -4   1  -7    6.80    5.10
   4   1   7   18.10    4.50
   4   1   7   15.10    7.10
   4   1   7    4.10    7.00
   4   1   7    9.90    3.40
   4   1   7   14.10    4.80
   4   1   7   11.30    3.60
  -4   1  -7    7.20    6.60
  -4   1  -7    9.40    4.00
  -4   1  -7    8.50    3.90
  -4   1  -7    6.20    5.10
   4   1   7    7.20    4.60
   4  -1   7   20.00    8.10
  -4  -1  -7   10.90    5.40
  -4  -1  -7   -5.00    5.80
  -4  -1  -7    7.70    5.60
  -4  -1  -7    7.80    4.50
   4  -1   7    2.90    3.80
   4  -1   7   17.50    5.60
   4  -1   7    8.80    4.20
  -4  -1  -7    6.40    5.00
   4  -1   7    7.70    4.00
   4  -1   7   14.30    5.00
  -4  -1  -7    6.80    4.90
  -4  -1  -7   -3.00    5.20
   4  -1   7    9.40    3.60
   4   1   8  287.27   18.50
   4   1   8  265.37   15.60
  -4   1  -8  277.17   18.00
   4   1   8  272.07   16.70
   4   1   8  281.97   22.20
  -4   1  -8  285.37   15.50
  -4   1  -8  318.97   26.10
  -4   1  -8  279.77   19.20
  -4   1  -8  288.27   16.60
   4   1   8  298.07   15.30
  -4   1  -8  292.97   17.60
   4   1   8  286.07   16.30
   4   1   8  281.67   23.70
  -4   1  -8  306.37   18.90
  -4   1  -8  271.97   17.00
  -4  -1  -8  295.07   16.00
   4  -1   8  304.57   17.40
   4  -1   8  286.77   16.70
  -4  -1  -8  255.37   16.50
  -4  -1  -8  292.87   19.50
  -4  -1  -8  296.07   18.30
   4  -1   8  267.77   15.70
  -4  -1  -8  299.87   18.10
   4  -1   8  307.07   22.50
   4  -1   8  278.57   16.80
  -4  -1  -8  259.87   20.00
   4   1   9   60.49   18.40
  -4   1  -9   58.79   10.70
   4   1   9   55.39   11.40
  -4   1  -9   51.19    9.70
   4   1   9   52.69    8.20
  -4   1  -9   55.29    7.30
   4   1   9   53.89    7.00
  -4   1  -9   38.30    6.80
  -4   1  -9   69.29   10.40
  -4   1  -9   52.59   10.00
  -4   1  -9   42.10    7.50
   4   1   9   23.70   11.10
   4   1   9   52.39    7.20
   4   1   9   61.89    8.60
  -4   1  -9   51.99    9.40
  -4  -1  -9   44.50   10.00
  -4  -1  -9   45.40    7.90
  -4  -1  -9   43.50    7.50
   4  -1   9   59.89    9.20
  -4  -1  -9   54.19   11.20
  -4  -1  -9   59.09    9.70
  -4  -1  -9   63.59    8.70
   4  -1   9   59.49    8.90
   4  -1   9   58.39    9.30
   4  -1   9   55.69    6.30
   4   1  10  278.47   17.50
  -4   1 -10  299.37   18.70
   4   1  10  315.57   18.70
   4   1  10  286.07   16.40
  -4   1 -10  268.47   16.00
  -4   1 -10  323.57   21.50
  -4   1 -10  238.98   22.20
   4   1  10  450.55   49.20
  -4   1 -10  268.37   18.60
  -4   1 -10  308.67   22.70
   4   1  10  290.57   16.40
  -4   1 -10  306.87   18.50
   4   1  10  313.67   18.00
  -4   1 -10  296.17   19.00
  -4  -1 -10  251.67   20.60
  -4  -1 -10  271.07   17.50
  -4  -1 -10  304.27   18.50
  -4  -1 -10  271.57   26.20
   4  -1  10  307.67   18.40
   4  -1  10  295.57   16.70
  -4  -1 -10  311.47   20.00
   4  -1  10  319.27   18.60
   4   1  11   24.00    4.60
  -4   1 -11   17.10    5.10
   4   1  11   13.50    6.20
  -4   1 -11   -1.80    8.40
  -4   1 -11   16.50    5.10
   4   1  11   15.40    6.80
  -4   1 -11   11.90    7.30
   4   1  11   -4.00    8.40
  -4   1 -11   27.30    8.10
  -4   1 -11   26.10    7.90
  -4   1 -11   17.10   11.30
   4   1  11   11.20    4.60
  -4  -1 -11   15.30    7.10
  -4  -1 -11   22.80    9.50
   4  -1  11   21.90    5.10
   4  -1  11   14.20    6.40
  -4  -1 -11   43.90   20.90
  -4  -1 -11   24.40    7.80
  -4  -1 -11    6.70    6.00
   4  -1  11   19.30    5.30
  -4   1 -12   62.49   10.10
  -4   1 -12   54.89    9.40
   4   1  12   57.59    7.10
  -4   1 -12   39.70    9.20
   4   1  12   72.69    8.70
  -4   1 -12   73.59   11.20
   4   1  12   67.59    9.70
  -4   1 -12   60.69    8.20
  -4  -1 -12   36.20   10.60
   4  -1  12   66.69    9.70
  -4  -1 -12   65.69    9.20
  -4  -1 -12   75.69    9.30
   4  -1  12   67.39    7.80
   4  -1  12   71.99   21.80
   4  -1  12   71.09    9.90
  -4   1 -13   13.30    9.90
  -4   1 -13    8.00    9.40
   4   1  13   24.80    4.90
   4   1  13   26.30    5.30
  -4   1 -13   18.50    6.00
   4   1  13   20.40    5.00
  -4   1 -13   24.20    6.20
  -4  -1 -13   28.50    6.20
  -4  -1 -13   11.50   11.20
  -4  -1 -13   27.60    5.80
   4  -1  13   14.70    3.90
   4  -1  13   10.10    5.60
  -4  -1 -13   19.60    5.30
   4  -1  13   21.30    4.40
  -4   1 -14    3.70    6.20
   4   1  14    5.70    2.70
   4   1  14    0.30    3.30
  -4   1 -14   18.40    6.50
  -4   1 -14    7.80    6.80
   4   1  14    2.40    5.00
  -4   1 -14   12.00    5.30
   4  -1  14    6.30    3.90
  -4  -1 -14   -0.90    5.60
   4  -1  14    3.30    3.00
  -4  -1 -14    2.80    6.10
  -4  -1 -14   -2.50    4.30
   4   2 -17   25.00    5.50
   4   2 -17   41.60    7.80
  -4   2  17   40.10    7.20
  -4   2  17   37.50    6.50
  -4  -2  17   22.00    4.50
   4  -2 -17   26.00    6.00
  -4   2  16   53.79    8.60
   4   2 -16   61.09    7.70
   4   2 -16   41.70    7.50
   4   2 -16   93.69   13.20
   4   2 -16   62.19    7.10
  -4   2  16   87.89   11.10
   4   2 -16   55.69   10.10
  -4   2  16   61.39    6.70
   4  -2 -16   14.10   13.40
   4  -2 -16   52.09    7.80
  -4  -2  16   61.19    6.50
   4   2 -15   15.20    6.80
   4   2 -15    5.70    9.20
  -4   2  15    9.20    8.80
   4   2 -15    5.20    6.30
  -4   2  15   16.60    5.00
  -4   2  15   22.10    7.00
   4   2 -15    4.50    6.40
  -4   2  15   12.60    5.50
   4   2 -15   10.70    6.70
  -4   2  15    6.60   13.30
   4  -2 -15    5.00    4.40
  -4  -2  15   26.50    6.90
   4  -2 -15   -0.70    7.30
  -4  -2  15    9.00    3.50
   4  -2 -15    5.90   16.40
  -4  -2  15   13.00    7.90
   4   2 -14    9.20    5.10
  -4   2  14    9.00    4.50
   4   2 -14    8.60    6.60
   4   2 -14   13.40    7.00
   4   2 -14   17.80    9.10
  -4   2  14    8.90    4.80
  -4   2  14   20.50    6.60
   4   2 -14   15.40    7.10
  -4   2  14   -0.30   11.70
  -4   2  14   18.80    7.20
   4  -2 -14   11.00    7.10
  -4  -2  14   11.20    5.30
   4  -2 -14   17.90   10.00
  -4  -2  14   17.30    8.10
   4  -2 -14    3.20    5.60
  -4  -2  14   15.00    6.10
  -4  -2  14   19.30    6.30
  -4  -2  14   24.20   14.20
  -4   2  13   27.90    6.50
  -4   2  13   16.50    5.60
   4   2 -13   25.90    7.70
  -4   2  13   22.90    6.30
   4   2 -13   24.10    5.70
   4   2 -13   15.90    9.10
   4   2 -13   32.70    7.50
   4   2 -13   23.70    9.30
  -4   2  13   22.20    6.10
  -4   2  13   19.70    5.20
   4   2 -13   15.70    7.10
  -4   2  13   15.30    9.90
   4   2 -13   32.10    9.10
   4  -2 -13   30.40    7.20
  -4  -2  13   19.40    5.40
  -4  -2  13   18.40    6.30
   4  -2 -13   22.60    7.30
  -4  -2  13   25.30    6.90
  -4  -2  13    2.60   11.70
  -4  -2  13   12.00    6.00
   4  -2 -13   13.50    6.40
   4  -2 -13   19.70    6.50
   4  -2 -13   18.40    9.30
   4   2 -12    1.20    5.50
   4   2 -12    0.80    4.00
   4   2 -12    4.50    6.30
   4   2 -12  -10.60    6.80
  -4   2  12    6.80    7.80
   4   2 -12   -6.40    6.40
  -4   2  12    5.20    5.90
  -4   2  12    2.80    4.70
   4  -2 -12    0.60    5.20
  -4  -2  12   -2.10    4.10
  -4  -2  12    8.00    5.70
  -4  -2  12    0.80    9.90
   4  -2 -12    8.30    6.00
   4  -2 -12   -3.20    6.00
   4  -2 -12    6.50   12.60
   4  -2 -12   -4.00    7.50
   4  -2 -12   -6.70    5.70
  -4  -2  12   -0.70    5.90
  -4  -2  12   10.30    5.90
  -4   2  11   28.70   13.10
   4   2 -11   51.69    8.40
   4   2 -11   48.70    7.50
   4   2 -11   29.10    6.80
   4   2 -11   54.79    8.50
   4   2 -11   46.70    8.30
  -4   2  11   41.20    9.30
  -4   2  11   52.39    9.20
  -4   2  11   25.70    6.70
   4   2 -11   56.69   10.40
  -4   2  11   37.70    6.40
  -4   2  11   48.00    8.60
  -4  -2  11   66.89   10.90
   4  -2 -11   51.79    7.70
   4  -2 -11   38.40    7.10
  -4  -2  11   48.40    7.10
   4  -2 -11   29.60    9.80
   4  -2 -11   46.00    7.40
   4  -2 -11   35.60    9.30
  -4  -2  11   39.50    6.80
   4  -2 -11   37.50    9.80
  -4  -2  11   47.70   11.90
  -4   2  10   71.49    7.10
  -4   2  10   68.59   10.80
   4   2 -10   70.69   10.10
  -4   2  10   67.39    9.10
   4   2 -10   71.09    8.40
  -4   2  10   63.59    7.60
   4   2 -10   65.89    7.30
   4   2 -10   71.99    8.40
   4   2 -10   71.29    8.60
  -4   2  10   61.09   12.10
   4   2 -10   64.79    7.90
  -4  -2  10   81.79    8.50
  -4  -2  10   71.79   12.50
  -4  -2  10   76.79    9.10
   4  -2 -10   79.99    9.00
  -4  -2  10   57.89    9.90
  -4  -2  10   76.69    8.90
  -4  -2  10   75.19    8.20
   4  -2 -10   70.19    9.70
   4  -2 -10   57.09    7.50
   4  -2 -10   70.19   10.20
  -4   2   9  581.04   26.60
   4   2  -9  525.45   26.60
   4   2  -9  536.55   28.10
   4   2  -9  572.04   28.80
  -4   2   9  527.75   32.90
   4   2  -9  613.34   28.70
  -4   2   9  602.14   30.50
  -4   2   9  606.14   27.40
   4   2  -9  589.14   27.90
   4  -2  -9  555.44   28.40
   4  -2  -9  579.84   27.90
   4  -2  -9  560.14   27.60
  -4  -2   9  621.14   28.60
  -4  -2   9  564.64   28.60
   4  -2  -9  533.25   27.70
   4  -2  -9  507.95   26.00
   4  -2  -9  569.04   28.60
  -4  -2   9  601.14   27.20
  -4  -2   9  597.94   32.20
  -4  -2   9  564.04   27.00
  -4  -2   9  571.04   29.10
  -4  -2   9  510.45   27.10
  -4   2   8  225.68   12.40
  -4   2   8  224.28   12.80
   4   2  -8  208.28   13.60
   4   2  -8  213.58   12.20
   4   2  -8  221.58   13.40
  -4   2   8  202.38   11.70
   4   2  -8  231.88   13.50
  -4   2   8  229.48   17.90
  -4   2   8  240.78   15.40
   4  -2  -8  203.98   14.40
   4  -2  -8  251.87   13.00
  -4  -2   8  245.08   16.50
   4  -2  -8  234.88   13.70
   4  -2  -8  196.08   13.40
  -4  -2   8  239.28   15.10
  -4  -2   8  217.58   16.80
   4  -2  -8  220.48   14.00
   4  -2  -8  256.67   15.10
   4  -2  -8  218.18   12.00
  -4   2   7  104.99    8.30
   4   2  -7  106.19    8.90
  -4   2   7  117.79   10.80
  -4   2   7  108.79    7.70
   4   2  -7   97.79    8.10
  -4   2   7   91.79    6.70
   4   2  -7  102.89    8.80
   4   2  -7  102.69    7.30
   4   2  -7  107.69    7.90
  -4   2   7  101.59   10.40
   4  -2  -7  114.79   10.60
   4  -2  -7  100.89    8.30
  -4  -2   7   89.29    7.60
  -4  -2   7  111.89   11.70
   4  -2  -7  102.39    8.10
   4  -2  -7  102.49    7.10
  -4  -2   7   99.69    8.10
   4  -2  -7  101.49   10.30
   4  -2  -7   96.29    8.00
  -4   2   6  148.89    9.00
   4   2  -6  145.99    9.90
   4   2  -6  161.38   10.40
  -4   2   6  161.48   12.20
  -4   2   6  137.99    8.90
  -4   2   6  157.08   11.00
   4   2  -6  135.79   10.20
  -4   2   6  147.39    8.80
  -4  -2   6  160.58   12.60
  -4  -2   6  142.59    8.10
   4  -2  -6  151.98   10.10
  -4  -2   6  144.09    9.70
   4  -2  -6  147.09    8.60
  -4  -2   6  151.98    9.30
   4  -2  -6  165.38   10.40
  -4  -2   6  127.59    9.10
   4   2  -5  404.96   18.40
   4   2  -5  352.76   17.30
  -4   2   5  393.56   21.80
   4   2  -5  385.76   19.10
  -4   2   5  362.26   19.40
  -4   2   5  382.96   17.60
   4   2  -5  335.37   17.60
   4   2  -5  353.26   19.00
   4  -2  -5  407.26   19.40
  -4  -2   5  370.16   20.50
   4   2  -4  872.51   37.20
   4   2  -4  837.92   38.60
   4   2  -4  904.61   38.20
   4   2  -4  790.52   36.40
   4   2  -4  804.32   37.20
  -4   2   4  884.41   38.10
  -4   2   4  821.42   36.80
  -4   2   4  844.12   40.20
   4  -2  -4  779.52   36.80
  -4  -2   4  893.61   37.70
   4  -2  -4  894.11   39.00
   4  -2  -4  861.41   38.60
  -4   2   3   39.90    4.40
   4   2  -3   34.70    5.20
  -4   2   3   43.70    7.40
  -4   2   3   46.10    5.40
  -4   2   3   44.00    4.10
   4   2  -3   43.30    4.10
   4   2  -3   42.00    4.60
   4   2  -3   39.20    3.10
   4  -2  -3   45.60    6.30
   4  -2  -3   38.00    6.20
  -4  -2   3   40.40    4.60
   4  -2  -3   39.30    4.40
  -4  -2   3   35.10    6.20
   4  -2  -3   27.70    5.90
   4   2  -2  118.19    8.70
   4   2  -2  116.89    6.70
   4   2  -2  115.99    7.00
  -4   2   2  115.09    7.40
  -4   2   2  118.39    8.90
  -4  -2   2  110.39    8.90
   4  -2  -2  108.39    8.20
  -4  -2   2  112.49    6.90
   4  -2  -2  104.09    8.90
  -4   2   1 1503.05   63.79
   4   2  -1 1432.26   62.29
  -4   2   1 1500.05   63.79
  -4   2   1 1471.45   62.79
   4   2  -1 1558.64   62.99
   4  -2  -1 1411.56   62.99
   4  -2  -1 1393.46   61.79
  -4  -2   1 1449.95   64.39
   4  -2  -1 1469.05   64.19
   4  -2  -1 1449.15   64.29
  -4   2   0   10.20    3.50
  -4   2   0    6.30    2.10
   4   2   0   11.00    4.20
  -4   2   0    7.80    3.40
  -4   2   0    7.90    2.60
   4   2   0   13.50    2.20
   4   2   0   12.90    2.10
  -4   2   0    7.50    2.40
   4  -2   0    5.20    3.10
  -4  -2   0   18.30    5.40
   4  -2   0   11.10    4.50
   4   2   1   87.29    8.10
  -4   2  -1   75.09    7.40
  -4   2  -1   80.59    5.50
  -4   2  -1   77.09    6.70
   4   2   1   70.09    5.90
  -4   2  -1   77.89    5.60
   4   2   1   76.99    5.40
   4  -2   1   77.89    6.10
   4  -2   1   77.49    6.90
  -4  -2  -1   83.09    5.60
  -4  -2  -1   77.39    7.70
  -4   2  -2  978.70   42.00
   4   2   2  918.91   40.40
  -4   2  -2  986.80   43.10
  -4   2  -2  932.01   40.60
   4   2   2  921.41   41.50
  -4   2  -2  890.51   41.90
   4   2   2  962.20   43.40
   4  -2   2  960.30   41.80
   4  -2   2  979.90   43.30
   4  -2   2  839.32   40.30
  -4  -2  -2  906.21   40.50
  -4   2  -3   50.59    5.50
  -4   2  -3   46.30    6.70
  -4   2  -3   54.99    7.10
   4   2   3   44.90    5.10
  -4   2  -3   48.00    5.40
  -4   2  -3   62.19    6.90
   4   2   3   53.49    8.10
   4   2   3   45.60    5.20
  -4  -2  -3   42.00    6.10
  -4  -2  -3   46.10    7.40
   4  -2   3   49.80    7.10
   4  -2   3   50.19    8.60
   4  -2   3   49.20    7.70
  -4   2  -4  132.59   10.00
  -4   2  -4  130.29    9.00
   4   2   4  121.49    8.30
   4   2   4  124.99    8.20
  -4   2  -4  134.09    8.70
  -4   2  -4  114.39    9.40
  -4   2  -4  121.99   11.00
   4   2   4  135.79   12.60
   4   2   4  126.79    8.50
  -4  -2  -4  146.59   10.70
   4  -2   4  135.49   11.60
   4  -2   4  132.59   10.00
  -4  -2  -4  141.89   11.10
   4  -2   4  128.29   10.60
   4   2   5    9.10    6.30
  -4   2  -5   14.70    4.90
   4   2   5   11.60    3.50
  -4   2  -5   12.30    3.80
   4   2   5    5.40    3.20
  -4   2  -5   14.70    5.90
  -4   2  -5    5.90    3.40
  -4   2  -5   12.20    5.10
   4   2   5   13.20    4.00
  -4  -2  -5    8.20    3.80
  -4  -2  -5    4.10    5.40
   4  -2   5   15.80    6.50
  -4  -2  -5    6.90    5.20
   4  -2   5    7.70    4.30
  -4  -2  -5   14.90    6.00
   4  -2   5   16.20    4.10
  -4  -2  -5    6.40    5.00
  -4  -2  -5   20.60    5.50
   4  -2   5   14.40    5.60
   4  -2   5    9.60    6.00
  -4   2  -6  392.16   21.70
  -4   2  -6  391.16   24.00
   4   2   6  415.16   25.50
   4   2   6  414.46   19.60
  -4   2  -6  408.36   19.60
  -4   2  -6  425.96   20.90
   4   2   6  358.26   20.90
  -4   2  -6  417.36   22.40
  -4   2  -6  420.86   20.30
   4   2   6  358.36   25.00
   4   2   6  418.56   20.20
  -4  -2  -6  395.96   23.00
   4  -2   6  351.06   21.10
   4  -2   6  380.66   21.70
   4  -2   6  400.96   20.50
   4  -2   6  415.16   23.60
  -4  -2  -6  366.46   20.20
  -4  -2  -6  386.96   21.90
  -4  -2  -6  395.96   20.90
   4  -2   6  389.76   23.20
  -4  -2  -6  424.46   21.20
   4  -2   6  400.06   21.70
   4  -2   6  379.26   19.90
   4   2   7    5.70    4.40
   4   2   7    2.80    8.00
  -4   2  -7    8.80    4.20
  -4   2  -7   14.90    8.20
  -4   2  -7    9.50    5.40
  -4   2  -7    9.60    4.20
   4   2   7    8.70    4.20
   4   2   7    9.00    9.90
   4   2   7   15.00    4.10
  -4   2  -7   16.60    4.60
  -4   2  -7   14.80    6.30
   4   2   7    4.70    4.60
   4  -2   7   14.00    4.30
  -4  -2  -7   11.40    5.90
   4  -2   7    7.90    4.80
  -4  -2  -7   13.40    6.70
  -4  -2  -7   -4.70    5.70
   4  -2   7   -3.80    7.90
   4  -2   7   15.70    8.60
  -4  -2  -7   -9.60    9.30
   4  -2   7    6.60    6.10
  -4  -2  -7   15.00    5.50
  -4  -2  -7   10.00    4.40
  -4  -2  -7   21.10    7.80
   4  -2   7   15.10    6.70
   4  -2   7   13.30    4.10
  -4  -2  -7   10.80    4.60
   4   2   8  123.99    9.70
  -4   2  -8  103.29   10.40
   4   2   8  107.19   10.20
  -4   2  -8  109.19    9.40
  -4   2  -8  117.29   12.70
   4   2   8   64.29   16.60
   4   2   8  116.89   17.10
   4   2   8  117.39    9.00
  -4   2  -8  112.09   12.20
  -4   2  -8  105.19   11.10
  -4  -2  -8  121.69   12.40
  -4  -2  -8  122.59   10.30
   4  -2   8  133.29   10.20
   4  -2   8  107.09    8.80
  -4  -2  -8  120.59   12.20
   4  -2   8  118.79   12.30
   4  -2   8  116.89   11.30
   4  -2   8  124.29   11.70
  -4  -2  -8  104.59   13.50
   4  -2   8  115.49   15.20
  -4  -2  -8  118.59   12.20
   4  -2   8  136.49   14.10
  -4  -2  -8  144.59   15.50
  -4  -2  -8   95.19   11.10
   4   2   9   93.79    9.10
   4   2   9   91.69   10.00
   4   2   9  106.19   17.30
   4   2   9   74.29    9.60
   4   2   9   86.39    8.30
  -4   2  -9   94.49   12.90
   4   2   9   91.09   17.50
  -4   2  -9   97.69   11.40
  -4   2  -9   87.49    9.90
  -4   2  -9   76.99    9.20
  -4   2  -9  100.59    9.10
  -4   2  -9   90.19   13.70
  -4  -2  -9   89.99    9.80
  -4  -2  -9   93.39   10.30
  -4  -2  -9   86.69   14.00
   4  -2   9   93.39   10.60
   4  -2   9  100.09   11.10
   4  -2   9   83.39   10.40
   4  -2   9   92.19    8.50
  -4  -2  -9   70.19   10.50
  -4  -2  -9   90.29   13.80
   4  -2   9   85.99   15.50
  -4  -2  -9   92.19   11.60
   4  -2   9  123.29   12.10
  -4   2 -10   33.90    8.10
  -4   2 -10   21.60    8.10
  -4   2 -10   12.50   11.00
  -4   2 -10    5.20    8.00
   4   2  10   31.20    5.90
  -4   2 -10   27.20    5.60
   4   2  10   35.00    9.20
   4   2  10   16.00    5.70
  -4   2 -10  -21.30   18.00
   4   2  10   23.00    5.50
   4   2  10   14.40    6.30
  -4   2 -10   29.30    7.30
  -4  -2 -10   20.40   11.30
  -4  -2 -10   35.60    7.80
  -4  -2 -10   23.00    5.50
   4  -2  10   22.80    5.30
  -4  -2 -10    4.40    8.50
  -4  -2 -10   22.00    8.30
  -4  -2 -10   26.30    5.60
   4  -2  10   16.90    6.70
   4  -2  10   21.00    4.70
   4  -2  10   22.20   15.30
  -4   2 -11    7.40    6.30
  -4   2 -11   26.50    5.50
  -4   2 -11   10.30    8.00
  -4   2 -11   -3.10   12.40
   4   2  11   28.00    6.10
   4   2  11   10.30    7.90
  -4   2 -11    8.90   10.90
   4   2  11   25.40    6.80
  -4   2 -11   15.30    7.30
  -4   2 -11   21.90    9.60
   4   2  11   17.30    4.80
   4   2  11   26.60    5.50
  -4  -2 -11   27.60    6.60
  -4  -2 -11   18.80   10.00
   4  -2  11   24.30    5.70
  -4  -2 -11   19.40    5.10
  -4  -2 -11   19.70    8.90
   4  -2  11   -9.90   20.10
  -4  -2 -11   18.60    6.80
  -4   2 -12   18.90    6.50
   4   2  12    3.20    5.50
  -4   2 -12    5.30    8.90
  -4   2 -12   12.80    5.40
   4   2  12    6.90    5.30
   4   2  12    9.50    4.90
  -4   2 -12    1.10    8.70
[truncated: 991,898 more chars]
